# Supplementary material for: Intimate partner violence: A key correlate of women’s physical and mental health in informal settlements in Nairobi, Kenya
Source: PLoS One. 2020 Apr 2;15(4):e0230894. doi: 10.1371/journal.pone.0230894 (PMC7117691; doi:10.1371/journal.pone.0230894)
Supplement: S1 Data — (XLS) [file pone.0230894.s002.xls]

## Sheet: Sheet1
surv_ID	village_ID	hh_income_cat3_im	awareofhhfin_m_im	resp_educ_col3_im	resp_marital_col_m	resp_chld_cat_m	resp_age_cont_im	resp_employ_m	resp_businss_m_im	tlt_odbb_2cat_1	wsh_wtrtyp_col_im	hth_uti_im	hth_vaginfect_im	hth_hemorroid_im	hth_yeast_im	hth_ecoli_im	hth_vaginitis_im	reprod_hlth_0	q1a_sf36	q2a_sf36_im	q3a_sf36	q3b_sf36	q3c_sf36	q3d_sf36_im	q3e_sf36_im	q3f_sf36_im	q3g_sf36	q3h_sf36	q3i_sf36	q3j_sf36_im	q4a_sf36	q4b_sf36	q4c_sf36_im	q4d_sf36	q5a_sf36	q5b_sf36	q5c_sf36	q6a_sf36	q7a_sf36	q8a_sf36	q9a_sf36_im	q9b_sf36_im	q9c_sf36_im	q9d_sf36_im	q9e_sf36_im	q9f_sf36_im	q9g_sf36_im	q9h_sf36_im	q9i_sf36_im
1	8	1	1	3	1	2	29	1	0	1	2	1	0	0	0	0	0	1	3.4	3	3	3	3	3	3	3	3	3	3	3	2	2	2	2	2	2	2	5	6	6	2	5	5	2	2	6	5	4	4
2	8	1	1	1	4	1	25	1	0	0	3	0	0	0	0	0	0	0	2	3	3	3	3	3	3	3	3	3	3	3	2	2	2	2	2	2	2	4	6	6	2	5	6	3	3	6	5	2	4
3	8	1	1	2	2	2	26	0	1	0	3	0	0	0	1	0	1	1	2	4	3	3	3	3	3	3	3	3	3	3	2	2	2	2	2	2	2	5	6	6	4	5	2	3	2	4	4	5	2
4	8	1	1	2	1	2	40	1	0	1	1	0	0	0	0	0	0	0	3.4	2	3	3	3	3	3	3	3	3	3	3	2	2	2	2	2	2	2	4	5.4	4	3	5	5	1	1	5	5	2	5
5	8	2	1	1	1	3	31	0	1	0	3	0	0	0	0	0	0	0	2	2	3	3	3	3	3	3	3	3	3	3	1	1	1	1	1	1	1	4	5.4	4	3	5	2	3	3	5	5	5	5
6	5	3	1	3	1	2	38	0	0	1	3	0	0	0	0	0	0	0	3.4	2	3	3	3	3	3	3	3	3	3	3	2	2	2	2	2	2	2	5	6	6	5	5	6	1	5	6	5	5	5
7	5	3	1	3	1	3	30	0	0	1	3	0	0	0	1	0	0	1	2	2	2	3	1	1	1	2	2	3	3	3	1	1	1	1	1	1	1	4	4.2	4	2	6	4	2	2	5	4	2	4
8	5	3	1	2	1	2	37	1	1	1	2	0	0	0	0	0	0	0	4.4	2	3	3	3	3	3	3	3	3	3	3	2	2	2	2	2	2	2	5	6	6	2	6	6	6	2	6	6	6	6
9	5	1	1	2	1	0	33	0	0	1	2	1	1	0	0	0	0	1	4.4	2	3	3	3	3	3	3	3	3	3	3	2	2	2	2	2	2	2	5	6	6	1	6	6	6	5	6	6	6	6
10	5	3	1	3	1	1	32	0	0	1	2	0	0	0	0	0	0	0	4.4	1	3	3	3	3	3	3	3	3	3	3	2	2	2	2	2	2	2	5	6	6	1	5	6	5	1	5	6	4	5
11	5	3	1	3	4	2	44	1	1	0	3	0	0	0	0	0	0	0	4.4	2	1	2	2	1	1	2	1	1	1	2	2	2	2	2	2	2	2	5	6	6	2	6	6	6	2	5	2	6	2
12	5	1	1	1	4	3	38	1	0	1	3	0	0	0	0	0	0	0	4.4	2	3	3	3	3	3	3	3	3	3	3	2	2	2	2	2	2	2	5	6	6	3	4	5	5	4	6	2	3	2
13	6	1	1	1	3	2	33	0	0	0	4	1	0	0	0	0	0	1	2	3	2	3	3	3	3	3	3	3	3	3	2	1	2	2	2	2	2	3	4.2	4	5	4	5	3	5	3	3	6	2
14	6	1	1	2	4	3	32	1	0	0	4	0	0	0	0	0	0	0	2	2	2	3	3	3	3	3	3	3	3	3	2	2	2	2	2	2	2	1	3.1	2	6	4	3	4	3	5	2	6	3
15	6	1	1	2	3	1	37	1	0	0	2	1	0	0	0	0	0	1	2	2	3	3	3	3	3	3	3	3	3	3	2	2	2	2	2	2	2	4	6	6	5	4	4	3	6	5	5	6	5
16	6	2	1	1	1	1	28	1	0	0	2	0	0	0	0	0	0	0	2	1	2	3	3	3	3	3	3	3	3	3	2	2	2	2	2	1	2	5	6	6	5	6	6	5	5	5	6	5	6
17	6	1	1	2	1	2	40	1	1	0	2	0	0	0	0	0	0	0	4.4	1	3	2	3	1	1	3	3	3	3	3	1	1	1	2	1	1	2	4	3.1	1	4	4	5	2	3	5	5	3	5
18	6	1	1	1	2	1	28	1	0	0	1	0	0	0	0	0	0	1	3.4	2	2	3	3	3	3	3	3	3	3	3	2	2	2	1	1	1	2	4	6	4	5	4	4	5	3	5	5	6	5
19	6	1	1	1	1	1	28	1	0	0	3	0	0	0	0	0	0	0	4.4	1	3	3	3	3	3	3	3	3	3	3	2	2	2	2	2	2	2	4	6	6	6	5	5	5	6	5	5	3	5
20	6	1	1	2	3	1	38	0	1	0	3	1	0	0	1	0	0	1	2	1	2	3	3	3	3	3	3	3	3	3	2	1	2	2	2	1	2	5	5.4	4	5	4	5	3	6	6	3	2	5
21	10	1	1	3	3	1	32	1	0	0	3	0	0	0	0	0	0	0	3.4	3	2	3	3	2	2	2	3	3	3	3	2	1	2	1	2	1	2	3	3.1	3	4	5	5	2	3	4	5	4	4
22	10	1	1	3	3	1	30	0	1	0	3	0	0	0	0	0	0	0	4.4	2	3	3	3	2	3	3	3	3	3	3	2	1	1	1	2	2	2	4	5.4	3	5	4	5	5	5	5	4	5	5
23	10	2	1	2	1	1	29	1	0	1	3	1	0	0	0	0	0	1	4.4	2	3	3	3	2	2	3	3	3	3	3	2	2	1	1	2	2	2	4	5.4	3	4	5	6	5	5	6	5	5	4
24	10	3	1	3	1	1	30	1	1	0	3	0	1	0	1	0	0	1	4.4	1	3	3	3	2	3	2	3	3	3	3	2	2	2	1	2	2	2	4	5.4	4	5	5	5	5	5	6	5	5	5
25	10	1	1	2	4	2	38	1	0	0	3	0	0	0	0	1	0	1	4.4	2	2	3	3	2	2	2	3	3	3	3	2	2	1	1	2	2	2	4	3.1	4	5	6	5	5	5	5	5	4	6
26	11	1	0	3	4	1	23	0	0	1	2	0	0	0	0	0	0	0	2	4	2	2	2	2	2	2	2	2	2	2	1	1	1	1	1	1	1	1	2.2	1	3	4	4	1	4	3	4	1	3
27	11	3	1	2	1	1	25	0	0	1	2	0	0	0	1	0	0	1	3.4	1	3	3	3	3	3	3	3	3	3	3	2	2	2	2	2	2	2	5	6	6	6	6	5	4	6	5	6	4	6
28	11	2	1	1	1	3	39	1	1	0	1	0	0	0	0	0	0	0	3.4	4	3	3	3	3	3	2	3	3	3	3	2	2	2	2	2	2	2	1	4.2	2	3	4	4	1	4	3	3	4	3
29	11	1	1	1	4	3	40	0	1	0	2	0	0	0	0	0	0	0	4.4	1	2	2	2	3	3	2	3	3	3	3	1	1	2	1	1	1	1	4	4.2	3	2	5	5	1	2	6	4	3	4
30	7	1	1	3	3	1	36	0	1	1	1	0	0	0	0	0	0	0	3.4	3	3	3	3	3	3	3	3	3	3	3	2	2	2	2	2	2	2	5	6	6	2	6	6	2	3	6	4	3	5
31	7	3	1	2	1	3	43	0	1	0	2	0	0	0	0	0	0	0	4.4	1	3	3	3	3	3	2	3	3	3	3	2	2	2	2	2	2	2	5	5.4	5	3	6	6	2	1	6	3	2	4
32	7	1	1	3	2	3	25	1	1	0	3	0	0	0	0	0	0	0	2	4	2	2	2	2	2	2	2	2	2	2	1	2	1	1	1	1	1	1	2.2	1	1	5	3	1	1	4	5	1	4
33	7	1	1	1	1	2	29	1	0	0	3	0	0	0	0	0	0	0	4.4	3	3	3	3	3	3	3	3	3	3	3	2	2	2	2	2	2	2	4	6	6	1	5	5	3	2	5	4	2	4
34	8	1	1	1	4	1	21	1	0	0	3	0	0	0	0	0	0	0	2	3	3	3	3	3	3	3	3	3	3	3	2	2	2	2	2	2	2	4	6	6	2	5	6	3	3	6	5	2	4
35	8	1	1	2	2	2	28	1	1	0	3	0	0	0	0	0	0	1	2	4	3	3	3	3	3	3	3	3	3	3	2	2	2	2	2	2	2	5	6	6	4	5	2	3	2	4	4	5	2
36	8	1	1	1	1	3	32	1	0	1	3	1	1	0	0	0	0	1	1	5	2	3	3	2	2	3	3	3	3	3	2	1	1	1	2	2	2	4	5.4	4	2	5	5	1	2	3	4	3	5
37	4	2	1	1	3	2	42	1	0	0	2	0	0	0	0	0	0	0	3.4	3	1	3	3	1	2	2	2	3	2	3	1	1	1	2	1	1	1	4	3.1	2	1	6	4	3	1	6	4	3	2
38	4	3	1	1	1	1	38	0	1	0	3	1	0	0	0	0	0	1	3.4	1	1	3	3	1	1	2	1	3	2	3	1	1	1	1	1	1	1	4	5.4	4	2	4	5	4	2	6	4	3	3
39	4	2	1	1	1	2	24	0	1	0	3	0	0	0	0	0	0	0	3.4	2	1	3	3	1	2	2	1	3	3	3	2	2	2	2	2	1	1	3	4.2	4	2	5	5	3	2	6	3	3	3
40	4	1	1	3	4	1	26	0	1	0	3	0	0	0	1	0	0	1	3.4	2	2	3	3	1	2	3	2	3	2	3	1	1	2	1	1	1	1	4	5.4	4	1	5	4	2	1	5	5	3	2
41	4	2	1	2	4	1	44	1	0	0	2	0	0	0	0	0	0	0	3.4	1	1	3	3	2	3	3	3	3	3	3	2	2	2	2	2	2	2	5	6	6	4	6	5	5	3	6	4	4	4
42	4	3	1	3	1	2	36	1	0	1	1	0	1	0	0	0	0	1	4.4	1	2	3	3	2	3	3	3	3	3	3	1	1	2	1	2	1	1	5	5.4	4	1	6	5	3	3	6	4	3	4
43	4	2	1	1	4	1	23	1	0	1	2	1	0	0	0	0	0	1	3.4	1	2	3	3	2	2	3	3	3	3	3	1	1	1	1	1	1	1	5	6	6	3	5	4	3	4	6	4	3	2
44	4	1	1	3	4	0	20	1	0	0	3	0	0	0	0	0	0	0	4.4	1	3	3	3	3	3	3	3	3	3	3	2	2	2	2	2	2	2	5	6	6	1	6	4	3	3	5	4	3	4
45	4	3	1	2	1	1	33	0	0	0	3	1	0	0	0	0	0	1	3.4	1	3	3	3	2	3	3	3	3	3	3	2	2	2	2	2	2	2	5	6	6	3	6	5	3	3	6	4	3	3
46	4	1	1	2	4	0	21	1	0	0	3	0	0	0	0	0	0	0	4.4	1	3	3	3	3	3	3	3	3	3	3	2	1	2	2	2	1	2	5	6	6	1	5	4	3	4	5	3	3	4
47	2	3	1	1	4	3	65	0	1	1	1	0	0	1	0	0	0	1	1	5	1	1	1	1	1	1	1	1	1	1	1	1	1	1	1	1	1	1	1	1	1	3	3	1	1	3	3	1	3
48	2	1	1	3	1	1	22	0	0	1	3	1	0	0	0	0	0	1	3.4	3	3	3	3	3	3	3	3	3	3	3	2	2	2	2	2	2	2	5	6	6	4	6	6	1	3	6	6	4	6
49	9	1	0	2	3	1	26	0	0	1	4	0	0	0	0	0	0	0	2	3	3	3	3	3	3	3	3	3	3	3	2	2	2	2	2	2	2	5	6	6	1	6	6	1	3	6	6	3	6
50	9	1	1	1	4	1	67	0	1	0	4	0	0	0	0	0	0	0	1	4	1	1	1	1	1	1	1	1	1	1	1	1	1	1	1	1	1	1	2.2	1	3	4	4	2	4	3	3	2	3
51	9	3	0	1	1	1	45	0	0	0	2	0	0	0	1	0	0	1	2	2	3	2	2	3	2	3	3	3	3	3	2	2	2	2	2	2	2	5	6	6	1	6	6	2	2	6	6	2	5
52	9	2	1	3	4	0	31	1	0	1	2	0	0	0	0	0	1	1	4.4	1	3	3	3	3	3	3	3	3	3	3	2	2	2	2	2	2	2	5	6	6	1	6	6	5	5	6	6	5	6
53	9	2	0	3	2	0	40	0	0	0	4	0	0	0	0	0	0	0	3.4	1	3	3	3	3	3	3	3	3	3	3	2	2	2	2	2	2	2	5	6	6	1	6	6	4	4	4	6	5	6
54	9	3	0	1	1	1	23	0	0	0	4	0	1	0	1	0	0	1	3.4	2	3	3	3	3	3	3	3	3	3	3	2	2	2	2	2	2	2	5	6	4	1	5	6	3	2	4	4	2	3
55	9	1	0	1	4	2	33	1	0	1	4	0	0	0	1	0	0	1	3.4	3	3	3	3	2	3	3	2	3	3	3	2	2	2	2	2	2	2	5	6	6	1	6	6	5	3	5	6	4	6
56	9	2	1	1	4	1	53	1	0	0	4	1	1	0	1	0	0	1	2	4	2	3	3	2	3	3	2	3	3	3	1	1	1	1	1	1	1	2	2.2	2	2	5	4	3	1	5	5	2	4
57	9	2	1	1	3	2	31	1	1	0	4	1	1	0	0	0	0	1	3.4	1	3	3	3	3	3	3	3	3	3	3	2	2	2	2	2	2	2	5	6	6	1	6	5	4	1	3	6	3	6
58	9	2	1	2	4	1	37	0	1	0	4	0	0	0	0	0	0	0	2	3	2	3	3	2	3	3	3	3	3	3	2	1	2	2	2	1	2	4	4.2	4	1	6	5	2	2	6	6	2	5
59	9	2	1	1	4	2	37	1	1	0	4	0	0	0	0	0	0	0	3.4	3	3	3	3	2	3	3	3	3	3	3	2	2	2	2	2	2	2	5	6	6	1	6	6	2	2	5	3	1	5
60	9	1	1	1	3	1	39	1	0	0	4	1	1	0	0	0	0	1	2	1	3	3	3	3	3	3	3	3	3	3	2	2	2	2	2	2	2	5	5.4	5	1	6	5	1	1	3	4	2	6
61	9	3	1	3	1	1	28	1	0	0	3	0	0	0	0	0	0	0	2	1	3	3	3	2	3	3	3	3	3	3	2	2	2	2	2	2	2	5	5.4	5	1	6	6	2	1	5	6	3	6
62	2	3	1	3	1	1	26	1	0	1	1	0	0	0	0	0	0	0	4.4	3	3	3	3	2	2	2	3	3	3	3	2	2	2	2	2	2	2	4	4.2	5	3	6	6	3	3	6	5	3	4
63	2	1	0	3	1	0	21	0	0	1	4	0	0	0	0	0	0	0	3.4	1	3	3	3	2	2	2	2	3	3	3	2	2	2	2	2	2	2	5	5.4	4	3	6	6	3	3	5	4	4	5
64	2	3	1	1	4	1	36	1	0	1	3	0	0	0	0	0	0	0	3.4	3	3	3	3	3	3	3	3	3	3	3	2	2	2	2	2	2	2	5	4.2	5	4	6	6	4	4	6	4	4	4
65	2	3	1	1	4	2	31	1	0	0	3	1	0	0	0	0	0	1	3.4	3	3	3	3	3	3	3	3	3	3	3	2	2	2	2	2	2	2	4	4.2	4	3	6	6	3	3	6	5	3	4
66	5	1	1	1	4	2	31	1	0	0	3	0	0	0	0	0	0	0	3.4	2	2	3	3	3	3	3	3	3	3	3	2	2	2	2	2	2	2	5	6	6	1	6	6	2	1	6	6	2	6
67	5	1	1	2	1	2	37	0	0	0	3	0	0	0	0	0	0	0	5	1	3	3	3	3	3	3	3	3	3	3	2	2	2	2	2	2	2	5	6	6	1	6	6	1	1	6	6	1	6
68	5	3	1	3	4	1	26	1	1	1	2	1	1	0	0	0	0	1	4.4	2	3	3	3	3	3	3	3	3	3	3	2	2	2	2	2	2	2	5	6	6	1	6	6	1	1	6	6	1	6
69	5	1	1	1	4	2	40	1	1	0	3	0	0	0	0	0	0	0	2	2	2	3	2	2	2	2	2	3	3	3	1	1	1	1	1	1	1	4	5.4	4	3	5	5	3	3	5	5	2	5
70	5	3	1	1	4	2	42	1	0	1	3	0	0	0	0	0	0	0	4.4	1	3	3	3	3	3	3	3	3	3	3	2	2	2	2	2	2	2	5	6	6	1	6	6	1	1	6	6	1	6
71	5	1	1	1	4	1	37	1	1	0	3	1	1	0	0	0	0	1	2	2	2	2	2	2	2	3	3	3	3	3	1	1	1	1	1	1	2	4	5.4	4	3	6	6	3	2	6	4	6	5
72	5	2	1	1	3	1	30	1	0	0	3	1	0	0	0	0	0	1	4.4	2	3	3	3	3	3	3	3	3	3	3	2	2	2	2	2	2	2	5	6	6	1	6	4	2	3	5	4	5	5
73	5	1	1	1	3	1	37	1	0	0	3	0	1	0	0	0	0	1	3.4	2	3	3	3	3	3	3	3	3	3	3	2	2	2	2	2	2	2	5	6	6	2	5	6	4	2	5	5	5	5
74	5	1	1	2	4	1	45	1	1	1	2	1	1	0	0	0	0	1	3.4	2	3	3	3	3	3	3	3	3	3	3	2	2	2	2	2	2	2	4	5.4	4	1	4	5	2	3	5	5	6	5
75	5	3	1	3	1	2	35	1	1	1	2	0	0	0	0	0	0	0	3.4	3	3	3	3	3	3	3	2	2	2	3	2	2	1	1	1	2	2	4	5.4	4	3	5	6	6	3	5	5	6	4
76	6	2	1	3	1	1	33	1	1	0	3	0	0	0	0	0	0	0	4.4	4	3	3	2	2	2	3	2	3	3	3	2	2	2	2	2	2	2	5	6	6	5	6	5	3	5	3	3	2	4
77	6	3	1	3	1	2	30	1	1	1	1	0	0	0	0	0	0	0	3.4	3	3	3	3	3	3	3	3	3	3	3	2	2	2	2	2	2	2	5	6	6	4	5	2	3	2	4	4	5	4
78	6	3	1	1	1	1	20	0	0	0	2	0	0	0	0	0	0	0	3.4	3	1	2	2	3	3	3	3	3	3	3	2	2	2	2	2	2	2	3	6	6	5	4	2	6	2	4	5	3	5
79	6	1	1	2	1	1	38	1	0	0	2	1	0	0	0	0	0	1	2	3	2	3	3	3	3	3	3	3	3	3	2	2	2	2	2	2	2	4	6	6	5	5	5	3	5	5	5	3	5
80	3	1	1	2	1	1	28	0	0	1	3	0	1	0	0	0	0	1	4.4	3	3	3	3	3	3	3	3	3	3	3	2	2	2	2	2	2	2	5	5.4	3	6	4	4	3	5	5	6	5	4
81	3	1	1	2	1	1	30	0	0	1	3	0	1	0	0	0	0	1	4.4	3	3	3	3	3	3	3	3	3	3	3	2	2	2	2	2	2	2	5	5.4	5	6	4	4	5	5	5	4	5	4
82	3	1	1	2	4	2	35	1	0	0	3	0	1	0	0	0	0	1	4.4	3	3	3	3	3	3	3	3	3	3	3	2	2	2	2	2	2	2	5	5.4	4	3	4	4	5	3	5	4	5	4
83	3	1	1	1	1	2	30	0	0	0	2	0	0	0	0	0	0	0	2	3	3	3	3	3	3	3	3	3	3	3	2	2	2	2	2	2	2	5	4.2	4	2	5	5	5	5	5	2	3	5
84	3	1	1	3	1	2	46	1	0	0	2	0	0	0	0	0	0	0	3.4	3	2	3	3	1	2	2	3	3	3	3	2	2	2	2	2	2	2	5	4.2	4	3	4	4	3	3	4	5	5	4
85	3	2	1	1	1	3	35	0	0	0	3	0	0	0	0	0	0	0	2	2	3	3	3	3	3	3	3	3	3	3	1	1	1	1	1	1	1	4	3.1	3	3	5	5	5	3	5	4	5	4
86	3	2	1	3	1	2	35	0	1	0	2	0	0	0	0	0	0	0	3.4	2	3	3	3	3	3	3	3	3	3	3	2	2	2	2	2	2	2	5	3.1	4	3	4	4	3	3	5	4	5	4
87	3	1	1	3	4	2	37	1	1	1	1	1	1	0	1	0	0	1	3.4	2	2	2	2	2	2	3	3	3	3	3	1	1	1	1	2	1	1	4	4.2	4	3	4	4	5	3	5	3	6	4
88	3	1	1	1	4	2	40	1	0	0	3	1	1	0	0	0	0	1	4.4	2	3	3	3	3	3	3	3	3	3	3	1	1	1	1	1	1	1	4	5.4	3	3	4	5	3	5	5	4	5	4
89	3	1	1	2	1	0	30	0	0	1	2	1	1	0	0	0	0	1	4.4	2	3	3	3	3	3	3	3	3	3	3	2	2	2	2	2	2	2	5	6	6	1	6	6	6	5	6	6	6	6
90	3	1	1	1	1	2	30	0	0	0	2	0	0	0	0	0	0	0	2	2	2	3	3	3	3	3	3	3	3	3	2	1	2	2	2	2	2	4	3.1	4	2	4	5	2	3	4	4	5	4
91	3	1	1	2	4	3	40	1	0	1	2	1	1	0	1	0	0	1	4.4	1	2	3	3	2	2	3	3	3	3	3	2	2	2	2	2	2	2	3	3.1	4	3	5	4	3	3	5	4	5	5
92	3	1	1	1	1	2	68	0	1	0	2	0	0	0	0	0	0	0	3.4	3	1	3	3	2	3	3	3	3	3	3	1	2	2	2	2	2	2	4	1	3	3	4	5	3	3	4	5	3	2
93	3	1	1	1	3	2	28	0	0	0	4	1	0	0	0	0	0	1	2	3	2	3	3	3	3	3	3	3	3	3	2	1	2	2	2	2	2	3	4.2	4	5	4	5	3	5	3	3	6	2
94	5	1	1	2	4	3	38	1	0	0	4	0	0	0	0	0	0	0	2	2	2	3	3	3	3	3	3	3	3	3	2	2	2	2	2	2	2	1	3.1	2	6	4	3	4	3	5	2	6	3
95	4	1	1	1	3	1	31	1	0	0	2	1	0	0	0	0	0	1	2	2	3	3	3	3	3	3	3	3	3	3	2	2	2	2	2	2	2	4	6	6	5	4	4	3	6	5	5	6	5
96	4	2	1	3	1	1	30	1	0	0	2	0	0	0	0	0	0	0	2	3	2	3	3	3	3	3	3	3	3	3	2	2	2	2	2	1	2	5	6	6	5	6	6	5	5	5	6	5	6
97	4	1	1	1	1	2	25	1	1	0	2	0	0	0	0	0	0	0	4.4	1	3	2	3	1	1	3	3	3	3	3	1	1	1	2	1	1	2	4	3.1	1	4	4	5	2	3	5	5	3	5
98	4	1	1	1	2	1	33	1	0	0	1	0	0	0	0	0	0	1	3.4	2	2	3	3	3	3	3	3	3	3	3	2	2	2	1	1	1	2	4	6	4	5	4	4	5	3	5	5	6	5
99	4	1	1	1	1	1	46	1	0	0	3	0	0	0	0	0	0	0	4.4	1	3	3	3	3	3	3	3	3	3	3	2	2	2	2	2	2	2	4	6	6	6	5	5	5	6	5	5	3	5
100	4	1	1	3	3	1	19	0	1	0	3	1	0	0	1	0	0	1	2	1	2	3	3	3	3	3	3	3	3	3	2	1	2	2	2	1	2	5	5.4	4	5	4	5	3	6	6	3	2	5
101	4	1	1	3	3	1	29	1	0	0	3	0	0	0	0	0	0	0	3.4	3	2	3	3	2	2	2	3	3	3	3	2	1	2	1	2	1	2	3	3.1	3	4	5	5	2	3	4	5	4	4
102	4	1	1	3	3	1	28	0	1	0	3	0	0	0	0	0	0	0	4.4	2	3	3	3	2	3	3	3	3	3	3	2	1	1	1	2	2	2	4	5.4	3	5	4	5	5	5	5	4	5	5
103	4	2	1	1	1	1	62	1	0	1	3	1	0	0	0	0	0	1	4.4	2	3	3	3	2	2	3	3	3	3	3	2	2	1	1	2	2	2	4	5.4	3	4	5	6	5	5	6	5	5	4
104	4	3	1	1	1	1	35	1	1	0	3	0	1	0	1	0	0	1	4.4	1	3	3	3	2	3	2	3	3	3	3	2	2	2	1	2	2	2	4	5.4	4	5	5	5	5	5	6	5	5	5
105	4	1	1	1	4	2	22	1	0	0	3	0	0	0	0	1	0	1	4.4	2	2	3	3	2	2	2	3	3	3	3	2	2	1	1	2	2	2	4	3.1	4	5	6	5	5	5	5	5	4	6
106	4	1	0	1	4	1	66	0	0	1	2	0	0	0	0	0	0	0	2	4	2	2	2	2	2	2	2	2	2	2	1	1	1	1	1	1	1	1	2.2	1	3	4	4	1	4	3	4	1	3
107	4	3	1	1	1	1	18	0	0	1	2	0	0	0	1	0	0	1	3.4	1	3	3	3	3	3	3	3	3	3	3	2	2	2	2	2	2	2	5	6	6	6	6	5	4	6	5	6	4	6
108	4	2	1	2	1	3	26	1	1	0	1	0	0	0	0	0	0	0	3.4	4	3	3	3	3	3	2	3	3	3	3	2	2	2	2	2	2	2	1	4.2	2	3	4	4	1	4	3	3	4	3
109	4	1	1	1	4	3	55	0	1	0	2	0	0	0	0	0	0	0	4.4	1	2	2	2	3	3	2	3	3	3	3	1	1	2	1	1	1	1	4	4.2	3	2	5	5	5	2	6	4	3	4
110	4	1	1	1	3	1	37	0	1	1	1	0	0	0	0	0	0	0	3.4	3	3	3	3	3	3	3	3	3	3	3	2	2	2	2	2	2	2	5	6	6	2	6	6	2	3	6	4	3	5
111	4	3	1	3	1	3	23	0	1	0	2	0	0	0	0	0	0	0	4.4	1	3	3	3	3	3	2	3	3	3	3	2	2	2	2	2	2	2	5	5.4	5	3	6	6	2	1	6	3	2	4
112	4	1	1	1	2	3	44	1	1	0	3	0	0	0	0	0	0	0	2	4	2	2	2	2	2	2	2	2	2	2	1	2	1	1	1	1	1	1	2.2	1	1	5	3	1	1	4	5	1	4
113	4	1	1	3	1	2	36	1	0	0	3	0	0	0	0	0	0	0	4.4	3	3	3	3	3	3	3	3	3	3	3	2	2	2	2	2	2	2	4	6	6	1	5	5	3	2	5	4	2	4
114	4	1	1	1	4	1	51	1	0	0	3	0	0	0	0	0	0	0	2	3	3	3	3	3	3	3	3	3	3	3	2	2	2	2	2	2	2	4	6	6	2	5	6	3	3	6	5	2	4
115	4	1	1	2	2	2	26	1	1	0	3	0	0	0	0	0	0	1	2	4	3	3	3	3	3	3	3	3	3	3	2	2	2	2	2	2	2	5	6	6	4	5	2	3	2	4	4	5	2
116	4	1	1	3	1	3	32	0	0	1	3	1	1	0	0	0	0	1	1	5	2	3	3	2	2	3	3	3	3	3	2	1	1	1	2	2	2	4	5.4	4	2	5	5	1	2	3	4	3	5
117	4	2	1	1	3	2	42	1	0	0	2	0	0	0	0	0	0	0	3.4	3	1	3	3	1	2	2	2	3	2	3	1	1	1	2	1	1	1	4	3.1	2	1	6	4	3	1	6	4	3	2
118	4	3	1	2	1	1	44	0	1	0	3	1	0	0	0	0	0	1	3.4	1	1	3	3	1	1	2	1	3	2	3	1	1	1	1	1	1	1	4	5.4	4	2	4	5	2	2	6	4	3	3
119	4	2	1	3	1	2	18	0	1	0	3	0	0	0	0	0	0	0	3.4	2	1	3	3	1	2	2	1	3	3	3	2	2	2	2	2	1	1	3	4.2	4	2	5	5	3	2	6	3	3	3
120	4	1	1	3	4	1	26	0	1	0	3	0	0	0	1	0	0	1	3.4	2	2	3	3	1	2	3	2	3	2	3	1	1	2	1	1	1	1	4	5.4	4	1	5	4	2	1	5	5	3	2
121	4	2	1	2	4	1	42	1	0	0	2	0	0	0	0	0	0	0	3.4	1	1	3	3	2	3	3	3	3	3	3	2	2	2	2	2	2	2	5	6	6	4	6	5	5	3	6	4	4	4
122	9	1	0	3	3	1	35	0	0	0	2	0	0	0	0	0	0	0	3.4	3	3	3	3	3	3	3	3	3	3	3	2	2	2	2	2	2	2	5	6	6	1	6	6	3	3	6	6	3	6
123	9	2	0	3	2	2	40	0	0	1	4	0	0	0	0	0	0	0	2	3	3	3	3	3	3	3	3	3	3	3	2	1	2	2	2	2	2	5	4.2	5	1	5	4	3	2	6	6	3	6
124	9	1	1	3	4	2	41	1	0	1	2	0	0	0	0	0	0	0	1	5	1	3	3	2	3	3	1	3	3	3	1	1	1	1	1	1	1	2	2.2	2	4	4	3	2	2	2	5	1	4
125	9	1	0	1	4	2	67	0	0	0	4	0	0	0	0	0	0	0	1	4	1	1	1	1	1	1	1	1	1	1	1	1	1	1	1	1	1	2	2.2	1	1	4	4	2	1	4	4	2	4
126	9	1	1	1	2	3	65	1	0	1	3	0	0	0	0	0	0	0	2	2	3	3	3	3	3	3	3	3	3	3	2	2	2	2	2	2	2	5	6	6	1	6	6	3	3	6	6	3	6
127	9	2	0	3	1	0	26	0	0	1	4	0	1	0	0	0	0	1	3.4	1	3	3	3	2	3	3	2	3	3	3	2	1	2	2	2	2	2	5	6	6	1	6	6	2	3	5	6	3	5
128	9	1	1	1	3	1	35	1	0	1	4	0	0	0	0	0	0	0	3.4	1	3	3	3	3	3	3	3	3	3	3	2	2	2	2	2	2	2	5	6	6	1	6	6	2	1	5	6	3	4
129	9	2	0	3	2	1	39	0	0	1	4	0	0	0	0	0	0	0	2	3	3	3	3	3	3	3	2	3	3	3	2	1	2	2	2	2	2	5	4.2	5	1	5	4	3	2	6	6	3	6
130	9	1	1	2	4	2	51	1	0	0	4	0	0	0	1	0	0	1	2	3	3	3	3	2	3	3	2	3	3	3	2	2	2	2	2	2	2	4	4.2	5	1	6	5	3	2	5	6	5	4
131	9	1	0	1	4	3	71	0	0	0	4	0	0	0	0	0	0	0	1	4	1	1	1	1	1	1	1	1	1	1	1	1	1	1	1	1	1	2	2.2	1	1	4	4	2	1	4	4	2	4
132	9	2	1	1	1	1	23	0	1	0	4	0	1	1	0	0	0	1	1	4	2	2	3	2	3	3	2	3	3	3	1	1	1	1	1	1	1	2	2.2	2	1	4	5	2	1	3	4	1	5
133	9	2	1	1	1	1	25	0	1	0	4	0	1	1	0	0	0	1	1	4	2	2	3	2	3	3	2	3	3	3	1	1	1	1	1	1	1	2	2.2	2	1	4	5	2	1	3	4	1	5
134	9	2	1	1	4	2	35	1	1	0	4	0	0	0	0	0	0	0	3.4	1	3	3	3	3	3	3	3	3	3	3	2	2	2	2	2	2	2	5	6	6	1	6	6	3	3	6	4	4	2
135	9	1	1	1	1	1	73	0	1	1	4	0	0	0	0	0	0	0	1	5	1	1	1	1	1	1	1	1	1	1	1	1	1	1	1	1	1	1	2.2	1	3	4	5	2	1	4	2	5	5
136	9	1	1	1	3	2	37	1	0	0	4	0	0	0	0	0	0	0	3.4	1	3	3	3	3	3	3	3	3	3	3	2	2	2	2	2	2	2	5	6	6	1	6	6	2	1	5	6	3	4
137	9	2	1	1	1	3	37	0	1	0	4	0	1	0	1	0	0	1	1	4	2	2	3	2	3	3	2	3	3	3	1	1	1	1	1	1	1	2	2.2	2	1	4	5	2	1	3	4	1	5
138	9	2	0	3	1	0	20	0	1	1	4	0	1	0	0	0	0	1	3.4	1	3	3	3	2	3	3	2	3	3	3	2	1	2	2	2	2	2	5	6	6	1	6	6	2	3	5	6	3	5
139	9	1	1	1	2	3	67	1	0	1	3	0	0	0	0	0	0	0	2	2	3	3	3	3	3	3	3	3	3	3	2	2	2	2	2	2	2	5	6	6	1	6	6	3	3	6	6	3	6
140	9	2	1	2	3	2	27	0	0	1	3	0	0	0	0	0	0	0	3.4	2	3	3	3	3	3	3	3	3	3	3	2	2	2	2	2	2	2	4	4.2	4	1	6	6	2	1	5	6	3	4
141	9	1	1	2	4	1	46	1	0	1	4	0	0	0	0	0	0	0	3.4	1	3	3	3	3	3	3	3	3	3	3	2	1	2	2	2	2	2	5	6	6	1	6	6	4	3	6	6	2	6
142	9	2	1	1	1	3	43	0	1	0	4	0	1	0	1	0	0	1	1	4	2	2	3	2	3	3	2	3	3	3	1	1	1	1	1	1	1	2	2.2	2	1	4	5	2	1	3	4	1	5
143	9	1	1	2	4	2	53	1	0	0	4	0	0	0	1	0	0	1	2	3	3	3	3	2	3	3	2	3	3	3	2	2	2	2	2	2	2	4	4.2	5	1	6	5	3	2	5	6	1	4
144	11	2	1	1	1	1	26	0	0	1	1	0	0	0	0	0	0	0	4.4	3	3	3	3	3	3	3	3	3	3	3	2	2	2	2	2	2	2	3	6	6	1	5	4	1	1	5	4	1	3
145	11	2	1	1	1	2	56	0	1	1	1	0	0	0	0	0	0	0	3.4	3	2	3	3	2	2	2	3	3	3	3	1	1	1	1	1	1	2	4	5.4	4	2	6	6	2	1	5	3	3	3
146	6	1	1	1	1	1	27	1	0	0	2	1	1	0	0	0	0	1	2	3	2	3	3	3	3	3	3	3	3	3	2	2	2	2	2	2	2	4	6	6	5	5	5	3	5	5	5	3	5
147	6	2	1	1	1	2	37	0	1	0	3	1	1	0	0	0	0	1	2	3	2	3	3	3	3	3	3	3	3	3	2	1	1	1	1	1	2	2	3.1	4	3	5	3	1	3	2	2	3	5
148	6	1	1	3	3	0	22	1	0	0	2	0	0	0	0	0	0	0	4.4	2	3	3	3	3	3	3	3	3	3	3	2	2	2	2	2	2	2	5	6	6	6	4	4	3	5	2	2	4	4
149	6	2	1	2	1	2	30	0	0	0	3	0	0	0	0	0	0	0	5	1	3	3	3	3	3	3	3	3	3	3	2	2	2	2	2	2	2	5	6	6	1	6	2	2	2	6	4	3	5
150	6	1	1	1	4	1	30	1	1	0	4	0	0	0	0	0	0	0	2	3	1	3	3	3	3	3	3	3	3	3	2	2	2	2	1	2	2	4	4.2	5	5	5	6	5	5	6	6	5	5
151	6	2	1	3	1	1	34	1	0	0	3	1	0	0	0	1	0	1	4.4	4	2	3	2	2	3	3	2	3	3	3	2	2	2	2	2	2	2	5	6	6	5	5	5	3	2	2	3	2	4
152	6	1	1	3	3	0	22	1	0	0	4	0	0	0	0	0	0	1	4.4	2	3	3	3	3	3	3	3	3	3	3	2	2	2	2	2	2	2	5	6	6	6	4	4	3	5	2	2	3	4
153	6	1	1	1	1	1	28	1	0	0	2	0	1	0	0	1	0	1	2	3	2	3	3	3	3	3	3	3	3	3	2	2	2	2	2	2	2	4	6	6	5	5	5	3	5	5	5	3	5
154	6	2	1	3	1	1	27	1	0	0	2	0	0	0	0	0	0	0	2	2	2	3	3	3	3	3	3	3	3	3	2	2	2	2	2	1	2	5	6	6	5	6	6	2	5	6	6	4	6
155	6	3	1	2	1	2	30	0	0	0	1	0	0	0	0	0	0	0	5	1	3	3	3	3	3	3	3	3	3	3	2	2	2	2	2	2	2	5	6	6	1	6	2	5	2	6	6	4	5
156	6	3	1	2	1	1	38	1	1	0	3	1	0	0	1	1	0	1	4.4	4	2	3	2	2	3	3	2	3	3	3	2	2	2	2	2	2	2	5	6	6	5	4	5	3	6	5	4	2	4
157	6	1	1	3	1	1	40	1	1	0	2	1	0	0	0	0	0	1	4.4	1	3	2	3	1	1	3	3	3	3	3	1	1	1	2	1	1	2	4	3.1	1	2	4	5	2	3	5	5	3	5
158	6	1	1	3	1	1	39	1	1	0	2	1	0	0	0	0	0	1	4.4	1	3	2	3	1	1	3	3	3	3	3	1	1	1	2	1	1	2	4	3.1	1	4	4	5	2	3	5	5	3	5
159	6	1	1	3	3	0	20	1	0	0	2	0	0	0	0	0	0	0	4.4	2	3	3	3	3	3	3	3	3	3	3	2	2	2	2	2	2	2	5	6	6	6	4	4	3	5	2	2	5	4
160	6	1	1	1	1	1	27	1	0	0	2	0	1	0	0	0	0	1	2	3	2	3	3	3	3	3	3	3	3	3	2	2	2	2	2	2	2	4	6	6	5	5	5	3	5	5	5	3	5
161	6	2	1	3	1	1	33	1	1	0	3	1	0	0	1	1	0	1	4.4	4	3	3	2	2	3	3	3	3	3	3	2	2	2	2	2	2	2	5	6	6	5	4	5	3	6	5	3	4	6
162	6	1	1	1	1	3	38	0	1	0	3	1	1	0	0	1	1	1	2	3	2	3	3	3	3	3	3	3	3	3	2	1	1	1	1	1	2	2	3.1	4	3	5	3	1	2	2	4	3	4
163	6	1	1	1	4	1	27	1	1	1	4	0	0	0	0	0	0	0	2	3	1	3	3	3	3	3	3	3	3	3	2	2	2	2	1	2	2	4	4.2	5	5	5	6	5	5	6	5	5	5
164	6	1	1	3	1	2	38	1	1	0	2	0	1	0	0	0	0	1	4.4	1	3	2	3	1	1	3	3	3	3	3	1	1	1	2	1	1	2	4	3.1	1	4	4	5	2	3	5	5	3	5
165	6	2	1	3	1	1	36	1	1	0	3	1	0	0	1	0	0	1	4.4	4	3	3	2	2	3	3	3	3	3	3	2	2	2	2	2	2	2	5	6	6	5	4	5	3	6	5	3	4	6
166	6	2	1	3	1	1	33	1	0	0	3	0	0	0	0	1	0	1	4.4	4	2	3	2	2	3	3	2	3	3	3	2	2	2	2	2	2	2	5	6	6	5	5	5	2	3	4	3	1	4
167	6	1	1	2	4	1	34	1	1	0	4	0	0	0	0	0	0	0	2	3	1	3	3	3	3	3	3	3	3	3	2	2	2	2	2	2	2	4	4.2	5	5	5	6	5	5	6	6	5	5
168	6	2	1	1	1	1	26	1	0	0	2	0	0	0	0	0	0	0	2	2	2	3	3	3	3	3	3	3	3	3	2	2	2	2	2	1	2	5	6	6	5	6	6	5	2	6	6	5	6
169	6	3	1	1	1	1	29	1	0	0	2	0	0	0	0	0	0	0	2	2	2	3	3	3	3	3	3	3	3	3	2	2	2	2	2	1	2	5	6	6	5	6	6	5	5	5	6	5	6
170	6	2	1	3	1	2	34	1	1	0	3	1	0	0	1	1	0	1	4.4	2	3	3	2	2	2	3	3	3	3	3	2	2	2	2	2	2	2	5	6	6	5	4	5	4	6	2	3	2	4
171	6	2	1	1	1	1	29	1	0	0	2	0	0	0	0	0	0	0	2	4	2	3	3	3	3	3	3	3	3	3	2	2	2	2	2	1	2	5	6	6	5	6	6	5	5	5	6	5	6
172	6	1	1	3	1	2	37	1	1	0	2	0	1	0	0	0	0	1	4.4	1	3	2	3	1	1	3	3	3	3	3	1	1	1	2	1	1	2	4	3.1	1	4	4	5	2	3	5	5	3	5
173	2	3	1	3	1	2	35	0	0	1	3	0	0	0	0	0	0	0	3.4	3	3	3	3	3	3	3	3	3	3	3	2	2	2	2	2	2	2	4	4.2	5	3	4	6	4	3	5	4	5	4
174	2	3	1	1	4	3	39	1	0	1	3	0	0	0	0	0	0	0	2	3	3	3	3	1	2	2	3	3	3	3	2	2	2	2	2	2	2	5	3.1	5	3	6	6	3	3	6	4	6	5
175	2	2	1	2	4	3	39	1	0	1	3	0	0	0	0	0	0	0	3.4	3	3	3	3	3	3	3	3	3	3	3	2	2	2	2	2	2	2	5	6	6	3	6	6	5	4	6	5	5	5
176	2	3	1	3	1	0	21	0	0	1	2	0	0	0	0	0	0	0	3.4	3	3	3	3	3	3	3	3	3	3	3	2	2	2	2	2	2	2	5	6	6	6	6	6	6	6	6	5	6	6
177	11	1	1	3	4	0	19	0	0	0	1	0	0	0	0	0	0	0	4.4	3	3	3	3	3	3	3	3	3	3	3	2	2	2	2	2	2	2	5	6	6	5	6	6	3	4	6	5	3	4
178	11	2	1	1	3	1	27	1	0	0	2	0	0	0	0	0	0	0	4.4	1	3	3	3	3	3	3	3	3	3	3	2	2	2	2	2	2	2	5	6	6	3	5	6	2	2	4	2	3	4
179	5	1	1	3	1	0	36	1	0	0	3	0	0	0	0	0	0	0	4.4	2	3	3	3	3	3	3	3	3	3	3	2	2	2	2	2	2	2	5	6	6	4	6	6	5	4	6	4	5	3
180	5	3	1	2	1	2	37	1	1	0	3	0	0	0	0	0	0	0	4.4	2	3	3	3	3	3	3	3	3	3	3	2	2	2	2	2	2	2	5	6	6	5	6	6	5	5	6	5	6	4
181	5	1	1	1	4	0	65	1	0	0	3	0	0	0	0	0	0	0	4.4	2	1	2	2	2	2	2	2	2	2	2	2	2	2	2	2	2	2	5	6	6	3	6	6	4	3	6	5	5	4
182	5	1	1	1	4	1	38	1	0	1	3	0	0	0	0	0	0	0	4.4	2	3	3	3	3	3	3	3	3	3	3	2	2	2	2	2	2	2	5	6	6	3	5	6	5	3	5	5	5	3
183	5	2	1	3	1	2	40	0	0	1	2	0	1	0	0	0	0	1	4.4	2	3	3	3	3	3	3	3	3	3	3	2	2	2	2	2	2	2	5	6	6	1	6	6	5	5	6	6	5	6
184	5	2	1	2	1	2	39	1	0	1	2	0	0	0	0	0	0	0	4.4	2	3	3	3	3	3	3	3	3	3	3	2	2	2	2	2	2	2	5	6	6	1	6	6	5	5	6	5	5	5
185	5	2	1	3	1	1	38	0	0	1	2	0	0	0	0	0	0	0	4.4	2	3	3	3	2	2	3	2	2	2	3	2	2	2	2	2	2	2	5	6	6	2	6	6	5	5	6	5	5	5
186	5	1	1	1	3	0	38	1	0	0	3	1	1	0	0	0	0	1	4.4	2	3	3	3	3	3	3	3	3	3	3	2	2	2	2	2	2	2	5	6	6	5	6	6	5	5	6	6	5	6
187	5	1	1	2	1	0	29	0	0	0	3	0	0	0	0	0	0	0	4.4	2	3	3	3	3	3	3	3	3	3	3	2	2	2	2	2	2	2	5	6	6	1	6	6	1	5	6	6	6	6
188	5	3	1	1	1	2	40	1	1	1	2	1	0	0	0	0	0	1	5	1	2	3	3	2	2	3	2	2	2	3	2	2	2	2	2	1	1	5	6	6	5	6	6	2	4	6	5	5	4
189	5	2	1	3	1	2	35	0	0	0	3	0	0	0	0	0	0	0	4.4	2	3	3	3	2	2	3	2	2	2	3	2	2	2	2	2	2	2	5	6	6	5	6	6	5	5	6	4	5	5
190	5	1	1	1	4	2	43	1	0	0	3	1	1	0	0	0	0	1	4.4	2	3	3	3	2	2	3	2	2	2	3	2	2	2	2	2	2	2	5	6	6	1	5	6	5	5	5	5	5	5
191	5	3	1	1	1	2	43	1	1	0	3	0	0	0	0	0	0	0	4.4	2	3	3	3	2	2	2	2	2	2	3	2	2	2	2	2	2	2	5	6	6	2	6	5	5	4	6	4	6	5
192	5	2	1	2	1	1	40	1	0	1	2	0	0	0	0	0	0	0	4.4	2	3	3	3	3	3	3	3	3	3	3	2	2	2	2	2	2	2	5	6	6	2	6	6	5	3	6	5	5	4
193	5	1	1	1	4	2	38	1	0	0	3	1	1	0	0	0	0	1	2	3	2	2	2	2	2	2	2	2	2	2	1	1	1	1	1	1	1	3	3.1	3	3	5	6	4	2	5	5	4	5
194	5	1	1	3	4	1	23	1	0	1	3	0	0	0	0	0	0	0	4.4	2	3	3	3	3	3	3	3	3	3	3	2	2	2	2	2	2	2	5	6	6	1	6	6	5	5	6	5	5	4
195	2	3	1	1	1	2	45	1	1	0	2	1	0	0	0	0	0	1	3.4	3	3	3	3	2	2	2	3	3	3	3	2	2	2	2	2	2	2	5	5.4	5	3	6	6	3	3	6	5	4	5
196	2	3	1	1	4	0	33	1	0	1	2	0	0	0	0	0	0	0	3.4	1	3	3	3	3	3	3	3	3	3	3	2	2	2	2	2	2	2	5	6	6	3	6	6	3	4	3	4	4	4
197	9	2	1	2	1	2	31	1	1	1	4	0	0	0	0	0	0	0	2	2	3	2	2	2	2	2	2	2	2	2	2	2	2	2	2	2	2	4	5.4	5	1	5	5	3	2	5	5	4	5
198	4	1	1	3	4	1	52	1	0	0	3	1	0	0	0	0	0	1	3.4	1	2	3	3	1	2	3	3	3	3	3	1	1	2	1	1	1	2	4	5.4	4	1	5	4	3	3	5	4	3	4
199	4	3	1	1	1	2	73	0	1	1	2	0	0	0	0	0	0	0	2	4	1	2	1	1	1	1	1	2	2	3	1	1	1	1	1	1	1	3	1	1	1	5	3	3	1	5	2	3	3
200	4	2	1	3	4	0	29	0	0	0	3	0	0	0	0	0	0	0	4.4	1	2	3	3	1	2	3	2	3	3	3	2	2	2	2	2	2	2	5	6	6	1	5	6	2	1	6	4	3	4
201	6	1	1	3	3	0	22	1	0	0	2	0	0	0	0	0	0	0	4.4	2	3	3	3	3	3	3	3	3	3	3	2	2	2	2	2	2	2	5	6	6	6	4	4	3	4	2	2	3	4
202	6	3	1	3	1	1	42	0	1	0	3	0	0	0	0	0	0	0	4.4	4	2	3	2	2	3	3	2	3	3	3	2	2	2	2	2	2	2	5	6	6	5	6	4	3	6	2	3	1	5
203	6	1	1	3	4	1	35	1	1	0	2	0	0	0	0	0	0	0	2	3	1	3	3	3	3	3	3	3	3	3	2	2	2	2	1	2	2	4	4.2	5	5	5	6	5	5	6	5	5	5
204	11	1	1	3	2	0	27	0	0	0	3	0	0	0	1	0	0	1	3.4	1	2	2	2	2	2	2	2	3	3	3	1	1	1	1	1	1	1	4	4.2	4	1	6	6	1	1	5	4	2	4
205	11	2	1	1	1	2	38	1	0	0	2	0	0	0	0	0	0	0	3.4	2	3	3	3	3	3	3	3	3	3	3	2	1	1	2	1	1	2	5	6	6	2	5	6	2	2	6	2	2	4
206	11	1	1	1	4	2	44	0	1	0	3	0	0	0	0	0	0	0	3.4	2	2	2	1	1	2	2	1	2	3	3	1	1	1	1	1	1	1	4	4.2	4	1	5	5	2	1	5	3	2	3
207	11	1	1	3	3	0	23	1	0	0	2	0	0	0	0	0	0	0	4.4	3	3	3	3	3	3	3	3	3	3	3	2	2	2	2	2	2	2	5	6	6	2	6	6	4	4	6	4	1	6
208	11	1	1	3	2	0	33	0	0	0	2	0	0	0	0	0	0	0	3.4	3	3	3	3	3	3	3	3	3	3	3	2	1	2	2	1	1	1	5	5.4	5	1	5	6	2	3	5	4	2	5
209	11	3	1	3	1	3	38	1	1	0	2	0	0	0	0	0	0	0	4.4	2	3	3	3	3	3	3	3	3	3	3	2	2	2	2	2	2	2	5	6	6	1	5	5	1	1	5	3	2	3
210	11	2	1	1	1	2	34	0	1	0	2	0	0	0	0	0	0	0	4.4	3	3	3	3	2	2	2	3	3	3	3	2	2	2	1	1	1	1	4	6	6	1	5	4	2	1	5	4	2	5
211	11	1	1	3	4	1	31	0	1	0	2	0	0	0	0	0	0	0	3.4	2	2	3	3	2	2	2	2	2	3	3	1	1	1	1	2	1	1	3	4.2	3	1	6	6	2	1	6	5	2	3
212	11	3	1	1	1	2	40	0	1	0	3	1	0	0	0	0	0	1	3.4	3	2	3	3	3	3	2	3	3	3	3	2	1	2	1	2	1	2	5	6	6	1	6	6	4	1	6	5	2	5
213	11	2	1	2	1	2	46	1	0	1	2	0	0	0	0	0	0	0	4.4	3	2	3	3	2	2	2	2	3	3	3	2	2	1	1	2	1	1	4	6	6	1	6	5	2	1	5	2	2	2
214	11	1	1	3	4	1	29	1	0	0	2	0	1	0	0	0	0	1	4.4	1	3	3	3	3	3	3	3	3	3	3	2	2	2	2	2	2	2	5	6	6	3	6	6	2	1	6	4	2	5
215	11	1	1	1	4	2	45	0	1	0	3	0	0	0	0	0	0	0	3.4	3	3	3	3	3	3	3	3	3	3	3	2	2	2	2	2	2	2	5	6	6	1	5	5	2	1	6	3	2	6
216	11	2	1	2	1	1	30	0	0	0	3	0	0	0	0	0	0	0	3.4	3	3	3	3	3	3	3	3	3	3	3	2	2	2	2	2	2	2	5	6	6	1	5	6	2	1	5	3	2	3
217	11	1	1	3	1	2	19	1	0	0	3	0	0	0	0	0	0	0	3.4	3	3	3	3	2	2	1	2	3	3	3	1	1	1	1	1	1	1	3	3.1	3	2	5	5	2	1	5	4	1	3
218	8	2	1	1	1	2	46	0	0	0	3	1	0	0	0	0	0	1	2	2	3	3	3	3	3	3	3	3	3	3	2	1	2	1	2	1	2	5	6	6	2	5	6	3	2	6	5	2	5
219	8	1	1	3	4	0	20	1	0	0	3	0	0	0	0	0	0	0	3.4	1	3	3	3	3	3	3	3	3	3	3	2	2	2	2	2	2	2	5	6	6	3	5	6	3	3	6	6	2	5
220	4	1	1	2	4	0	21	0	1	0	2	1	0	0	0	0	0	1	4.4	1	3	3	3	3	3	3	3	3	3	3	2	2	2	2	2	2	2	5	6	6	6	6	6	5	3	5	5	5	4
221	4	3	1	3	2	2	38	0	1	1	1	0	0	0	0	0	0	0	4.4	3	2	3	3	2	3	3	3	3	3	3	2	1	2	1	2	1	1	5	5.4	5	5	6	5	3	3	6	4	5	4
222	6	3	1	3	1	2	36	1	1	1	1	1	1	0	0	0	1	1	3.4	3	3	3	3	3	3	3	3	3	3	3	2	2	2	2	2	2	2	5	6	4	4	5	2	3	2	4	4	5	4
223	6	3	1	3	1	1	33	1	1	0	3	1	1	0	1	0	1	1	4.4	4	3	3	2	2	3	3	3	2	3	3	2	2	2	2	2	2	2	5	6	6	5	4	5	3	6	4	5	5	4
224	6	1	1	1	1	1	26	1	0	0	2	0	1	0	0	0	0	1	2	3	2	3	3	3	3	3	3	3	3	3	2	2	2	2	2	2	2	4	5.4	5	5	5	5	3	5	5	5	3	5
225	6	1	1	3	4	2	50	1	0	0	2	0	0	0	0	0	0	0	2	3	2	3	3	2	2	2	2	3	3	3	1	1	2	2	2	1	1	4	5.4	4	5	5	5	3	5	5	5	3	5
226	6	3	1	1	1	1	29	1	0	0	3	0	0	0	0	0	0	0	2	2	2	3	3	3	3	3	3	3	3	3	2	2	2	2	2	1	2	5	6	6	5	6	6	5	5	5	6	5	6
227	6	1	1	3	4	1	33	1	1	0	2	0	0	0	0	0	0	0	2	3	2	3	3	3	3	3	3	3	3	3	2	2	2	2	1	2	2	4	4.2	5	5	5	6	5	5	6	5	5	6
228	6	2	1	1	1	3	38	0	0	0	3	0	0	0	0	0	0	1	2	4	2	2	2	2	2	2	3	3	3	3	1	1	2	1	1	2	2	4	2.2	2	5	5	5	3	5	3	5	3	2
229	4	1	1	1	2	0	21	0	0	0	3	1	0	0	0	0	0	1	3.4	3	3	3	3	3	3	3	3	3	3	3	2	2	2	2	2	2	2	5	5.4	5	5	6	4	4	3	6	2	3	5
230	9	3	0	1	1	1	40	0	0	0	2	0	0	0	0	0	0	0	2	1	3	3	3	3	3	3	3	3	3	3	2	2	2	2	2	2	2	5	5.4	3	1	6	6	3	2	3	6	4	6
231	9	2	1	1	4	1	56	1	0	0	2	0	0	0	1	0	0	1	3.4	2	3	3	3	3	3	3	3	3	3	3	2	2	2	2	2	2	2	4	3.1	4	1	6	6	3	2	5	6	3	5
232	9	3	1	3	3	2	34	1	0	1	2	0	0	0	1	0	0	1	2	2	2	3	3	2	3	3	3	3	3	3	2	2	2	1	2	2	2	4	4.2	4	2	6	5	2	1	5	6	3	6
233	4	1	1	1	4	3	52	0	1	0	3	0	0	0	0	0	0	0	2	4	2	2	2	1	1	2	2	2	2	3	1	1	1	1	1	1	1	3	3.1	3	1	5	4	2	1	5	3	2	3
234	4	2	1	3	4	1	27	1	0	1	1	0	0	0	0	0	0	0	3.4	1	2	3	3	2	3	3	2	3	3	3	2	2	2	2	2	2	2	4	5.4	4	3	5	4	3	3	5	4	3	3
235	4	1	1	2	4	1	34	1	0	1	2	1	0	0	0	0	0	1	2	4	1	2	2	1	2	2	2	3	2	3	1	1	1	1	1	1	1	3	2.2	2	1	5	4	2	1	5	3	3	3
236	4	2	1	3	3	0	33	1	0	1	1	0	0	0	0	0	0	0	4.4	1	3	3	3	2	3	3	3	3	3	3	2	2	2	2	2	2	2	5	6	6	5	6	5	4	3	6	5	5	4
237	4	2	1	1	4	1	32	1	0	0	3	0	0	0	0	0	0	0	3.4	3	2	3	3	2	3	2	2	3	2	3	1	1	1	1	1	1	1	4	4.2	3	1	6	4	3	2	5	4	3	2
238	4	1	1	3	3	0	28	1	0	1	1	1	0	0	0	0	0	1	2	2	1	3	3	2	3	3	2	3	2	3	1	1	2	1	1	1	1	3	4.2	4	1	5	4	2	5	5	4	3	5
239	4	2	1	1	1	2	48	0	1	0	3	0	0	0	0	0	0	0	2	4	1	2	2	3	2	3	1	2	2	3	1	1	1	1	1	1	1	2	2.2	1	1	4	2	2	1	4	3	2	2
240	2	3	1	3	4	0	19	1	0	0	2	0	0	0	0	0	0	0	3.4	3	3	3	3	3	3	3	3	3	3	3	2	2	2	2	2	2	2	5	5.4	5	5	6	6	6	6	6	6	6	6
241	2	3	1	3	1	1	33	0	1	1	3	0	0	0	0	0	0	0	2	2	3	3	3	3	3	3	3	3	3	3	2	2	2	2	1	1	1	4	4.2	4	4	4	4	3	1	4	4	4	4
242	2	3	1	1	1	2	38	1	1	1	2	0	0	0	1	0	0	1	3.4	1	2	3	3	2	3	2	3	3	3	3	2	2	2	2	2	2	2	4	3.1	3	3	4	5	3	2	4	4	3	4
243	2	2	1	2	1	2	27	1	1	1	3	0	0	0	0	0	0	0	3.4	1	1	3	2	3	3	3	3	3	3	3	1	1	1	1	1	1	1	4	3.1	2	3	5	4	3	3	4	5	3	5
244	2	1	1	1	3	2	31	0	0	1	3	0	1	0	0	0	0	1	5	2	3	3	3	3	3	3	3	3	3	3	2	2	2	1	2	2	2	3	4.2	3	2	3	4	1	3	5	3	1	3
245	10	2	1	2	4	1	28	0	1	0	3	1	0	0	0	0	0	1	4.4	2	2	3	3	2	2	3	3	3	3	3	2	2	2	2	2	1	2	3	5.4	4	3	5	5	3	3	5	5	5	5
246	10	1	1	2	4	2	36	1	0	0	3	0	0	0	0	0	1	1	3.4	1	3	3	3	3	3	3	3	3	3	3	2	2	2	1	1	2	2	4	5.4	4	3	5	5	3	3	5	5	5	5
247	10	1	1	2	1	1	26	1	0	1	2	0	1	0	0	0	0	1	3.4	1	2	3	3	2	2	2	3	3	3	3	1	1	1	1	1	1	1	3	3.1	3	5	5	4	3	3	5	5	5	5
248	8	1	1	1	2	2	29	0	0	1	3	1	0	0	0	0	0	1	1	5	3	3	3	3	3	3	3	3	3	3	2	2	1	1	2	2	2	4	5.4	4	2	4	5	2	2	5	5	3	5
249	8	1	1	1	1	2	32	0	0	0	3	0	1	0	0	0	0	1	2	5	3	3	3	3	3	3	3	3	3	3	2	1	2	2	2	2	2	5	6	6	2	5	5	4	1	5	5	5	5
250	8	1	1	1	2	2	37	0	1	1	3	1	0	0	0	0	0	1	5	3	3	3	3	3	3	3	3	3	3	3	2	2	2	2	2	2	2	5	6	6	3	6	6	2	3	6	5	1	6
251	8	1	1	1	4	2	23	0	1	1	1	1	0	0	0	0	0	1	2	3	3	3	3	3	3	3	3	3	3	3	2	2	2	2	2	2	2	5	6	6	2	6	6	3	2	6	5	3	5
252	8	2	1	1	4	1	19	1	0	1	3	0	0	0	0	0	0	0	3.4	2	3	3	3	3	3	3	3	3	3	3	2	2	2	2	2	2	2	5	6	6	3	5	6	3	3	6	5	3	6
253	8	1	1	1	2	2	36	0	0	1	2	0	0	0	0	0	0	0	2	3	3	3	3	3	3	3	3	3	3	3	2	2	2	2	2	2	2	5	6	6	3	5	6	3	3	6	5	3	4
254	8	1	1	1	2	1	24	0	1	1	3	0	0	0	0	0	0	0	2	4	3	3	3	3	3	3	3	3	3	3	2	2	2	2	2	2	2	5	6	6	4	5	6	3	3	6	5	3	5
255	8	1	1	1	4	1	28	1	0	0	3	0	0	0	0	0	0	0	2	2	3	3	3	3	3	3	3	3	3	3	2	2	2	2	2	1	2	5	6	6	3	5	6	3	2	5	4	2	5
256	8	1	1	1	4	0	25	0	1	1	3	0	0	0	0	0	0	0	3.4	2	3	3	3	3	3	3	3	3	3	3	2	2	2	2	2	2	2	5	6	6	3	6	6	3	3	6	5	2	5
257	3	3	1	1	1	2	55	1	1	0	2	0	0	0	0	0	0	0	2	2	1	3	3	2	3	3	2	3	3	3	2	2	2	1	2	2	2	4	4.2	4	5	6	6	5	5	6	6	5	6
258	10	2	1	1	3	2	33	1	0	1	3	0	0	0	0	1	0	1	3.4	2	3	3	3	2	2	3	3	3	3	3	2	1	1	1	2	2	2	4	4.2	3	4	6	5	5	4	6	5	5	5
259	10	2	1	2	4	2	42	1	0	1	3	0	0	0	1	0	0	1	4.4	2	3	3	3	2	2	2	3	3	3	3	2	1	2	1	1	2	2	4	5.4	3	4	4	5	3	2	2	1	3	4
260	10	2	1	3	1	2	37	0	1	1	2	1	0	0	0	0	1	1	1	3	3	3	3	2	2	3	3	3	3	3	1	2	1	1	1	1	2	5	3.1	3	5	6	5	5	5	4	5	5	2
261	10	2	1	2	4	2	38	0	1	0	3	0	0	0	0	0	0	0	4.4	2	2	3	3	2	2	2	3	3	3	3	1	1	2	2	2	2	2	4	5.4	3	5	6	4	5	6	6	4	4	4
262	10	3	1	1	4	1	43	0	1	1	1	0	0	0	0	0	1	1	4.4	2	3	3	3	2	2	3	3	3	3	3	1	1	2	1	1	2	2	4	4.2	3	4	6	5	5	4	5	4	5	5
263	10	1	1	1	3	2	30	1	0	0	3	1	0	0	1	0	0	1	4.4	2	2	3	3	2	2	3	3	3	3	3	2	1	1	1	2	2	2	4	5.4	4	5	6	4	5	5	6	5	5	5
264	10	1	1	1	1	2	37	0	1	0	3	0	0	0	1	0	0	1	4.4	1	2	3	3	2	3	2	3	3	3	3	1	2	1	1	1	2	2	4	4.2	3	3	5	4	3	3	5	2	3	3
265	10	1	1	2	4	1	41	0	1	0	3	0	1	0	0	0	0	1	4.4	1	3	3	3	2	2	2	3	3	3	3	2	2	1	2	2	2	2	4	5.4	4	5	4	3	3	4	5	1	3	4
266	8	1	0	2	1	3	32	0	0	0	3	0	0	0	1	0	0	1	2	5	3	3	3	3	3	3	3	3	3	3	1	1	2	1	1	1	2	4	5.4	4	2	6	4	3	3	5	4	5	4
267	3	1	1	2	3	1	38	1	0	1	2	1	1	0	0	0	0	1	3.4	3	2	3	3	3	3	3	3	3	3	3	2	2	2	2	2	2	2	5	3.1	2	3	4	4	3	3	4	5	5	5
268	3	2	1	1	1	1	48	1	0	0	2	0	0	0	0	0	0	1	2	2	1	2	3	1	2	2	2	3	3	3	2	2	1	2	2	2	2	4	4.2	4	5	6	5	5	5	5	5	4	5
269	10	2	1	2	4	1	38	0	1	1	3	0	0	0	0	1	0	1	4.4	2	3	3	3	2	3	3	3	3	3	3	2	2	2	1	2	2	2	4	5.4	3	6	6	6	5	6	5	5	6	6
270	10	1	1	2	4	1	32	0	1	0	3	0	0	0	0	1	1	1	4.4	3	3	3	3	2	3	3	3	3	3	3	2	1	1	2	2	2	2	4	4.2	3	6	5	4	5	5	5	5	1	5
271	10	2	1	3	3	1	26	1	0	1	3	0	0	0	0	1	0	1	4.4	2	3	3	3	2	3	3	3	3	3	3	2	2	2	1	2	2	2	4	5.4	4	5	5	5	5	6	4	5	5	5
272	10	1	1	1	1	2	34	1	0	1	3	1	1	0	0	0	0	1	3.4	2	3	3	3	2	2	2	3	3	3	3	2	2	1	1	2	2	2	3	5.4	3	5	6	5	6	5	5	3	5	4
273	10	2	1	2	4	1	46	0	1	0	3	0	0	0	0	1	0	1	3.4	2	3	3	3	2	2	3	3	3	3	3	2	2	1	1	1	2	2	4	3.1	3	4	5	5	4	3	6	4	3	5
274	11	1	1	1	1	1	24	1	1	0	2	0	0	0	0	0	0	1	2	4	3	3	3	3	3	3	3	3	3	3	1	1	1	1	1	1	1	4	2.2	4	2	6	5	1	1	4	4	1	4
275	9	1	1	2	1	2	43	0	0	0	3	0	0	0	0	0	0	0	2	4	2	3	3	2	3	3	2	3	3	3	1	1	1	1	1	1	1	4	3.1	3	2	6	6	3	1	5	6	3	6
276	8	1	1	3	2	2	44	0	1	0	3	1	0	0	0	0	0	1	3.4	3	3	3	3	3	3	3	3	3	3	3	2	1	2	2	2	1	2	5	6	6	6	6	6	6	6	6	6	6	6
277	2	2	1	2	1	2	36	0	1	1	2	0	0	0	0	0	0	0	5	1	3	3	3	3	3	3	3	3	3	3	2	2	2	2	2	2	2	5	6	6	4	6	6	4	4	6	6	4	6
278	2	2	1	3	1	1	27	0	0	0	3	1	0	0	1	0	0	1	3.4	3	3	3	3	3	3	3	3	3	3	3	2	2	2	2	2	2	2	5	6	6	4	6	6	4	4	6	6	4	6
279	2	3	1	1	1	3	52	1	0	1	3	0	0	0	0	0	0	0	3.4	1	3	3	3	2	2	2	2	3	3	3	1	1	1	1	1	1	1	4	4.2	4	3	5	6	1	2	5	5	2	5
280	2	2	1	3	3	1	40	1	1	1	3	0	0	0	0	0	1	1	2	2	2	2	2	2	2	2	2	2	2	2	2	1	2	2	2	2	2	3	3.1	3	2	5	6	3	3	6	4	4	4
281	2	3	1	1	4	1	39	1	0	1	3	0	0	0	0	0	0	0	3.4	3	2	3	3	2	2	2	3	3	3	3	2	2	2	2	2	2	2	5	5.4	5	3	6	6	3	2	6	6	4	6
282	2	3	1	1	4	1	38	1	0	1	3	0	0	0	0	0	0	0	3.4	3	3	3	3	2	2	2	3	3	3	3	2	2	2	2	2	2	2	5	6	6	4	6	6	4	4	6	6	4	2
283	5	1	1	3	4	2	28	1	0	1	3	0	1	0	0	0	1	1	2	3	2	1	1	1	1	2	2	2	3	2	1	1	1	1	1	1	1	2	2.2	1	4	2	3	3	2	5	2	2	2
284	5	2	1	3	1	1	30	0	0	0	3	0	0	0	0	0	0	0	4.4	1	3	3	3	3	3	3	3	3	3	3	2	2	2	2	2	2	2	5	6	6	1	6	6	5	5	6	6	6	6
285	5	3	1	1	1	2	39	1	1	1	2	0	0	0	0	0	0	0	4.4	2	3	3	3	3	3	3	3	3	3	3	2	2	2	2	2	2	2	5	6	6	1	6	6	3	5	6	6	4	6
286	11	3	1	1	1	3	43	1	0	0	2	0	0	0	0	0	0	0	4.4	3	3	3	3	2	2	3	3	3	3	3	2	2	2	2	2	2	2	4	4.2	4	1	5	6	2	1	6	4	2	4
287	11	3	1	3	1	1	37	0	1	1	3	0	0	0	0	0	0	0	3.4	3	3	3	3	3	3	3	3	3	3	3	2	2	2	2	2	2	2	5	6	6	3	5	6	2	2	5	5	2	3
288	11	2	0	1	3	2	29	0	1	0	3	0	0	0	0	0	0	0	4.4	1	3	3	3	3	3	3	3	3	3	3	2	2	2	2	2	2	2	5	6	6	1	5	4	2	1	6	5	3	5
289	11	3	1	1	1	3	41	0	1	0	2	0	0	0	1	0	0	1	4.4	3	3	3	3	3	3	2	3	3	3	3	2	1	1	1	2	1	1	4	6	6	1	4	6	2	1	5	3	3	3
290	11	1	1	1	4	2	56	0	1	0	2	0	0	0	0	0	0	0	4.4	1	3	3	3	2	2	2	2	2	2	3	2	2	1	1	1	1	1	4	5.4	5	2	6	6	3	2	5	4	2	4
291	11	2	1	3	1	2	36	0	1	0	2	0	0	0	0	0	0	0	3.4	1	3	3	3	3	3	2	3	3	3	3	2	2	2	1	2	1	2	4	6	6	5	6	6	3	2	6	5	4	5
292	2	2	1	1	1	1	60	0	1	1	2	0	0	0	0	0	0	0	5	1	3	3	3	3	3	3	3	3	3	3	2	2	2	2	2	2	2	5	6	6	4	6	6	4	4	6	6	4	6
293	10	2	1	2	4	1	35	1	0	1	3	0	0	0	0	1	0	1	4.4	2	3	3	3	2	2	2	3	3	3	3	2	2	2	1	2	2	2	4	5.4	4	5	6	6	5	6	6	6	5	5
294	10	1	0	3	1	0	22	0	0	1	3	0	0	0	0	0	0	0	4.4	2	3	3	3	2	2	2	3	3	3	3	2	2	2	1	2	2	2	4	5.4	4	6	6	6	5	6	6	5	5	5
295	10	2	1	3	3	1	37	1	0	1	1	0	0	0	0	0	0	0	3.4	2	3	3	3	2	2	2	3	3	3	3	2	2	2	1	2	2	2	4	5.4	4	5	6	6	5	4	5	5	5	4
296	10	3	1	2	4	2	40	1	0	1	3	1	0	0	0	0	0	1	3.4	2	3	3	3	2	2	2	3	3	3	3	2	2	2	1	1	2	2	4	5.4	4	6	6	6	5	5	5	4	5	5
297	10	1	1	1	4	1	46	1	0	0	3	0	0	0	1	0	0	1	4.4	2	3	3	3	2	3	3	3	3	3	3	2	1	2	1	2	2	2	4	5.4	4	6	5	6	6	5	5	4	5	5
298	10	2	1	2	4	1	30	0	1	1	3	0	1	0	0	0	0	1	4.4	2	3	3	3	2	3	3	3	3	3	3	2	2	2	1	1	2	2	4	5.4	4	6	6	5	6	5	5	5	6	4
299	10	1	1	3	1	1	22	1	0	0	3	0	0	0	0	0	1	1	4.4	2	3	3	3	2	2	3	3	3	3	3	2	2	2	1	2	2	2	4	4.2	3	5	5	6	6	5	5	5	5	4
300	5	1	1	2	1	1	39	1	1	1	2	0	0	0	0	0	0	0	4.4	2	3	3	2	2	2	2	2	2	2	2	2	1	2	2	2	2	2	4	5.4	4	3	6	6	2	3	5	5	5	4
301	5	1	1	1	4	2	38	1	0	0	3	0	0	0	0	0	0	0	3.4	2	2	3	3	2	2	2	2	2	2	2	1	1	1	1	1	1	1	4	5.4	4	3	5	5	2	2	5	5	4	5
302	8	1	1	1	1	2	33	1	0	0	3	0	0	0	0	0	0	0	2	3	3	3	3	3	3	3	3	3	3	3	2	2	2	2	2	2	2	5	6	6	3	5	6	3	4	5	5	3	4
303	10	1	0	3	1	0	25	0	0	1	3	0	0	0	0	0	1	1	3.4	2	3	3	3	2	2	3	3	3	3	3	2	2	1	2	1	2	2	4	4.2	4	4	4	3	3	4	4	5	5	4
304	8	2	1	3	4	2	42	1	0	1	3	0	0	0	0	0	0	0	2	4	3	3	3	3	3	3	3	3	3	3	2	2	2	2	2	2	2	5	6	6	3	5	6	4	4	6	4	4	5
305	8	1	1	3	1	3	36	0	1	1	3	1	0	0	0	0	0	1	2	3	3	3	3	3	3	3	3	3	3	3	2	2	2	2	2	2	2	5	6	6	3	5	6	3	3	6	5	2	4
306	8	1	1	1	1	1	25	0	1	1	3	1	0	0	0	0	0	1	2	3	3	3	3	3	3	3	3	3	3	3	2	2	2	2	2	2	2	5	6	6	3	5	6	3	3	6	5	2	4
307	8	1	1	1	1	2	31	0	1	1	3	0	0	0	0	0	0	0	2	4	3	3	3	3	3	3	3	3	3	3	2	2	2	2	2	2	2	5	6	6	2	5	5	4	3	6	5	4	6
308	8	1	1	1	1	1	30	0	1	1	3	0	0	0	0	0	0	0	2	4	3	3	3	3	3	3	3	3	3	3	2	2	2	2	2	2	2	5	6	6	2	5	5	4	3	6	5	4	6
309	8	1	1	1	2	1	28	1	0	1	3	0	0	0	0	0	0	0	2	3	3	3	3	3	3	3	3	3	3	3	2	2	2	2	2	2	2	5	6	6	3	5	6	3	4	5	5	3	4
310	8	1	1	3	1	1	22	1	0	1	3	0	0	0	0	0	0	0	2	3	3	3	3	3	3	3	3	3	3	3	2	2	2	2	2	2	2	5	6	6	3	5	6	3	4	5	5	3	4
311	10	1	0	2	1	1	29	0	0	1	3	1	0	0	0	0	0	1	4.4	2	3	3	3	2	3	3	3	3	3	3	2	2	2	1	2	2	2	4	5.4	4	4	6	6	4	6	5	4	5	5
312	10	2	1	2	4	1	27	1	0	0	3	0	0	0	0	0	1	1	4.4	2	3	3	3	2	2	3	3	3	3	3	2	2	2	1	2	2	2	4	5.4	4	2	4	4	2	3	5	4	3	2
313	10	2	1	1	4	3	46	1	0	0	3	0	0	0	0	0	1	1	4.4	2	3	3	3	2	2	3	3	3	3	3	2	1	1	1	2	2	2	4	5.4	4	4	6	5	5	5	6	5	6	5
314	8	1	1	3	2	2	42	1	1	0	3	1	0	0	0	0	0	1	3.4	3	3	3	3	3	3	3	3	3	3	3	2	1	2	2	2	1	2	5	6	6	6	6	6	6	6	6	6	6	6
315	8	2	1	1	1	1	32	0	1	0	3	1	1	0	0	0	0	1	2	3	3	3	3	3	3	3	3	3	3	3	2	2	2	2	2	2	2	5	6	6	3	5	5	3	3	5	5	3	4
316	8	1	1	1	1	3	43	0	0	0	3	1	0	0	0	0	0	1	3.4	1	3	3	3	3	3	3	3	3	3	3	2	1	2	2	2	2	2	5	6	6	5	1	1	1	2	1	1	2	5
317	8	3	1	1	1	1	29	1	0	0	3	1	0	0	0	0	0	1	2	3	3	3	3	3	3	3	3	3	3	3	2	2	2	2	2	2	2	5	6	6	3	4	4	3	3	4	4	3	4
318	8	3	1	1	1	1	27	0	1	0	3	0	0	0	0	0	0	0	3.4	1	3	3	3	3	3	3	3	3	3	3	2	1	2	2	2	1	2	5	6	6	4	5	2	3	2	4	4	5	2
319	8	1	1	3	2	2	26	0	1	0	3	1	0	0	0	0	0	1	3.4	3	3	3	3	3	3	3	3	3	3	3	2	1	2	2	2	1	2	5	6	6	6	6	6	6	6	6	6	6	6
320	8	1	1	1	4	3	45	1	0	0	3	1	1	0	0	0	0	1	1	4	2	2	2	1	2	2	1	2	2	3	1	1	1	1	1	1	1	2	3.1	2	2	1	1	1	2	5	3	2	5
321	8	2	0	1	1	3	40	0	0	0	3	1	0	0	0	0	0	1	3.4	1	3	3	3	3	3	3	3	3	3	3	2	1	2	2	2	2	2	5	6	6	6	1	1	1	2	1	1	2	5
322	2	1	1	1	4	2	32	1	1	0	3	0	0	0	0	0	0	0	2	4	2	3	3	2	2	2	3	3	3	3	1	1	1	1	1	1	1	2	4.2	2	3	4	4	3	2	4	4	3	4
323	5	1	1	1	4	2	31	1	1	0	3	0	0	0	0	0	0	0	4.4	2	3	3	3	3	3	3	3	3	3	3	2	2	2	2	2	2	2	5	6	6	3	5	6	1	2	6	4	4	4
324	5	1	1	1	4	2	34	1	1	0	3	1	0	0	0	0	0	1	4.4	1	3	3	3	3	3	3	3	3	3	3	2	2	2	2	2	2	2	5	6	6	1	5	6	6	5	6	5	6	4
325	5	1	1	1	3	2	35	1	0	0	3	1	0	0	0	0	0	1	5	1	3	3	3	3	3	3	3	3	3	3	2	2	2	2	2	2	2	5	6	6	1	6	6	1	1	6	6	1	6
326	6	1	1	1	3	1	25	0	0	0	2	1	0	0	1	0	0	1	3.4	2	3	3	3	3	3	3	3	3	3	3	2	2	2	2	2	2	2	4	6	6	5	5	5	2	3	4	4	4	4
327	11	1	1	1	1	3	41	0	1	0	3	0	0	0	0	0	0	0	3.4	2	2	3	3	3	3	3	3	3	3	3	2	2	2	2	2	2	2	4	5.4	4	2	4	4	3	2	5	5	3	4
328	11	1	1	1	1	3	38	1	0	0	3	0	0	0	0	0	0	0	2	1	2	3	3	3	3	3	3	3	3	3	1	1	1	1	1	1	1	3	3.1	3	3	3	4	3	4	2	3	2	4
329	11	1	1	1	4	2	25	1	0	0	3	0	0	0	0	0	0	0	3.4	2	3	3	3	3	3	3	3	3	3	3	2	2	2	2	2	2	2	4	4.2	5	3	4	4	2	2	4	4	2	5
330	8	2	1	1	1	2	35	0	1	0	1	1	0	0	0	0	0	1	2	2	3	3	3	3	3	3	3	3	3	3	2	2	2	2	2	2	2	5	6	6	3	4	4	2	2	6	5	3	4
331	8	1	1	3	4	0	25	1	0	0	3	0	0	0	0	0	0	0	3.4	1	3	3	3	3	3	3	3	3	3	3	2	2	2	2	2	2	2	5	6	6	4	5	2	3	2	4	4	5	2
332	8	1	1	1	4	3	37	1	0	0	3	1	0	0	0	0	0	1	1	3	3	3	3	3	3	3	3	3	3	3	2	1	1	1	1	1	1	4	5.4	4	2	2	6	3	1	3	4	1	4
333	10	2	1	1	4	1	36	0	1	0	3	0	0	0	0	0	1	1	4.4	1	3	3	3	2	2	3	3	3	3	3	1	1	2	2	1	2	2	4	3.1	3	6	6	5	5	5	5	5	5	5
334	10	2	1	3	4	1	38	0	1	0	3	0	0	0	0	0	0	0	4.4	2	3	3	3	2	2	2	3	3	3	3	1	2	2	1	2	2	2	3	5.4	3	5	5	5	5	5	4	5	5	5
335	10	3	1	3	1	1	26	0	1	0	2	1	0	0	1	0	0	1	4.4	2	3	3	3	2	3	3	3	3	3	3	1	1	1	2	2	2	2	4	5.4	4	5	5	4	5	3	5	5	5	5
336	11	1	1	1	1	1	19	0	0	0	3	0	0	0	0	0	0	0	4.4	4	3	3	3	3	3	3	3	3	3	3	2	2	2	2	2	2	2	4	5.4	4	2	5	4	1	1	5	4	2	6
337	11	1	1	1	3	1	51	0	1	0	2	0	1	0	0	0	0	1	3.4	3	2	2	2	2	2	2	2	2	2	2	2	2	2	1	1	1	2	4	5.4	4	3	6	6	1	3	6	4	2	5
338	11	2	1	2	4	1	30	1	0	0	1	0	0	0	0	0	0	0	4.4	1	3	3	3	3	3	3	3	3	3	3	2	1	2	1	2	1	2	4	6	6	3	6	4	3	2	4	5	2	4
339	11	3	1	3	1	1	34	1	0	1	1	0	0	0	0	0	0	0	4.4	1	3	3	3	3	3	3	3	3	3	3	2	2	2	2	2	2	2	5	6	6	3	6	6	4	3	6	3	3	4
340	11	2	1	2	1	1	26	1	0	0	3	0	0	0	1	0	0	1	4.4	3	3	3	3	3	3	3	3	3	3	3	2	2	2	2	2	2	2	4	6	6	4	6	6	3	4	5	5	3	5
341	11	2	1	1	1	2	39	0	1	0	2	0	0	0	0	0	0	0	3.4	3	3	3	3	3	3	3	3	3	3	3	2	2	2	2	2	2	2	4	4.2	4	4	6	6	3	3	6	5	3	5
342	11	1	1	1	1	0	20	0	0	0	3	0	0	0	0	0	0	0	4.4	3	3	3	3	3	3	3	3	3	3	3	2	2	2	2	2	2	2	4	5.4	4	3	6	6	2	1	6	4	2	4
343	8	1	1	1	4	2	30	0	1	0	3	0	0	0	0	0	0	0	3.4	3	3	3	3	3	3	3	3	3	3	3	2	2	2	2	2	2	2	5	6	6	2	5	6	2	2	4	5	3	5
344	8	2	1	3	4	1	30	1	0	0	2	0	0	0	0	0	0	0	4.4	1	3	3	3	3	3	3	3	3	3	3	2	2	2	2	2	2	2	5	6	6	3	5	6	3	3	6	5	3	6
345	8	1	1	2	1	3	47	0	0	0	3	1	0	0	0	0	0	1	2	3	3	3	3	3	3	3	3	3	3	3	2	2	2	2	2	2	2	5	6	6	3	5	5	3	2	6	5	2	5
346	8	1	1	3	1	0	26	1	0	0	3	0	0	0	0	0	0	0	3.4	1	3	3	3	3	3	3	3	3	3	3	2	2	2	2	2	2	2	5	6	6	3	4	5	3	3	6	5	5	5
347	8	1	1	2	1	3	42	0	0	0	3	1	0	0	0	0	0	1	2	3	3	3	3	3	3	3	3	3	3	3	2	2	2	2	2	2	2	5	6	6	3	5	5	3	2	6	5	2	5
348	8	1	1	1	1	3	39	0	0	0	3	1	0	0	0	0	0	1	2	3	3	3	3	3	3	3	3	3	3	3	2	2	2	2	2	2	2	5	6	6	3	5	5	3	2	6	5	2	5
349	2	3	1	2	3	0	25	1	0	1	3	1	0	0	0	0	0	1	3.4	3	3	3	3	2	2	2	3	3	3	3	2	2	1	1	1	1	1	3	4.2	2	2	5	5	3	3	5	4	3	4
350	8	1	1	1	3	1	30	1	0	0	3	1	0	0	0	0	0	1	3.4	1	3	3	3	3	3	3	3	3	3	3	2	2	2	2	2	2	2	5	6	6	3	6	6	4	4	6	6	3	5
351	8	1	1	1	3	1	28	1	0	0	3	1	0	0	0	0	0	1	3.4	1	3	3	3	3	3	3	3	3	3	3	2	2	2	2	2	2	2	5	6	6	3	6	6	4	4	6	6	3	5
352	2	3	1	2	1	1	28	1	0	0	3	1	1	0	0	0	0	1	3.4	1	3	3	3	3	3	3	3	3	3	3	1	1	1	1	1	1	1	4	4.2	2	3	4	4	2	3	4	4	3	6
353	2	2	1	3	1	1	29	1	0	1	3	0	0	0	0	0	0	0	3.4	3	2	3	3	2	3	3	3	3	3	3	2	1	2	1	2	1	2	5	6	6	3	6	6	3	3	4	4	3	4
354	10	2	1	1	1	2	40	1	0	1	3	0	0	0	0	0	0	0	4.4	1	2	3	3	2	2	2	3	3	3	3	2	2	1	1	1	1	2	4	5.4	3	3	4	3	2	3	2	3	2	4
355	10	3	1	3	1	1	32	0	0	1	3	0	0	0	0	0	0	0	4.4	1	3	3	3	2	3	3	3	3	3	3	2	2	1	1	2	2	2	3	4.2	3	2	3	2	2	2	3	4	2	3
356	10	1	1	2	2	1	26	1	0	0	3	0	0	0	0	1	0	1	4.4	2	3	3	3	2	3	2	3	3	3	3	1	2	2	1	1	2	2	4	5.4	3	5	6	6	6	4	6	4	5	4
357	10	2	1	3	4	1	31	1	0	0	3	0	0	0	0	0	0	0	4.4	2	2	3	3	2	2	2	3	3	3	3	1	2	1	1	1	2	2	4	5.4	3	4	6	5	4	3	6	3	4	1
358	2	1	1	2	4	2	53	0	0	1	3	0	0	0	0	0	0	0	3.4	1	3	3	3	3	3	3	3	3	3	3	2	2	2	2	2	2	2	5	6	6	3	6	4	5	3	4	4	2	4
359	2	2	1	1	3	1	26	1	0	1	3	0	0	0	1	0	0	1	2	2	2	3	2	3	3	3	3	3	3	3	2	2	2	1	2	2	1	3	2.2	3	3	4	6	3	3	3	4	4	4
360	2	1	0	3	1	0	22	0	0	1	4	0	0	0	0	0	0	0	4.4	3	3	3	3	3	3	3	3	3	3	3	2	2	2	2	2	2	2	4	5.4	5	3	6	6	4	3	6	6	5	6
361	2	1	1	1	1	2	48	0	1	1	3	0	0	0	0	1	0	1	2	2	1	3	3	1	1	2	2	2	2	2	1	1	1	1	1	1	1	2	2.2	2	1	3	3	1	1	3	3	1	3
362	8	1	1	1	1	0	24	0	0	0	3	1	0	0	0	0	0	1	2	2	2	3	2	2	2	2	3	3	2	3	1	1	1	1	1	1	2	4	5.4	4	3	5	6	2	1	6	5	3	6
363	10	2	1	3	4	1	34	1	0	0	3	0	0	0	0	0	0	0	4.4	2	3	3	3	2	2	3	3	3	3	3	2	2	2	1	2	2	2	4	4.2	3	5	6	6	4	6	6	4	4	5
364	10	1	1	2	1	0	23	0	1	1	2	0	0	0	1	0	0	1	3.4	2	3	3	3	2	2	3	3	3	3	3	2	2	2	1	1	2	2	4	5.4	4	5	6	6	6	5	6	5	5	5
365	10	2	1	3	1	1	30	1	0	1	3	0	0	0	0	0	0	0	4.4	1	3	3	3	3	3	3	3	3	3	3	2	2	1	1	1	2	2	4	4.2	3	4	5	6	4	4	6	5	4	5
366	10	2	1	2	2	1	29	1	0	0	3	0	1	0	0	0	0	1	4.4	2	3	3	3	2	3	3	3	3	3	3	2	2	1	1	2	2	2	4	5.4	3	5	6	5	5	5	6	5	5	5
367	10	1	1	3	1	1	29	1	0	1	3	0	0	0	0	0	1	1	4.4	2	3	3	3	2	2	3	3	3	3	3	2	1	1	1	2	2	2	4	5.4	4	4	4	5	3	5	5	3	3	4
368	3	1	1	1	3	1	44	1	0	0	2	0	0	0	0	0	0	1	2	2	1	3	3	3	3	3	3	3	3	3	2	2	2	2	2	2	2	4	5.4	4	5	5	6	5	5	6	6	5	6
369	3	1	1	1	4	1	40	1	1	0	2	0	0	0	0	0	0	0	2	2	1	2	2	1	1	2	2	2	2	3	2	1	1	1	1	1	1	4	3.1	3	4	5	6	5	5	6	6	5	5
370	3	3	1	1	1	3	36	1	1	0	2	0	0	0	0	0	0	0	3.4	2	2	3	3	3	3	3	3	3	3	3	2	2	2	2	2	2	2	4	5.4	4	5	6	6	5	5	6	6	5	6
371	3	2	1	3	1	1	37	0	0	0	2	0	0	0	0	0	0	0	3.4	3	3	3	3	3	3	3	3	3	3	3	2	2	2	2	2	2	2	5	4.2	5	3	4	4	2	5	5	2	5	4
372	3	3	1	3	1	2	37	1	0	1	2	0	0	0	0	0	0	0	3.4	3	3	3	3	3	3	3	3	3	3	3	2	2	2	2	2	2	2	5	5.4	5	3	5	4	3	3	5	4	3	4
373	3	1	1	2	4	2	35	1	0	1	2	0	0	0	0	0	0	0	3.4	3	3	3	3	3	3	3	3	3	3	3	2	2	2	2	2	2	2	5	5.4	5	3	5	4	3	3	5	4	3	4
374	3	1	1	3	3	2	43	0	1	1	2	1	1	0	0	0	0	1	2	2	3	3	3	2	3	3	3	3	3	3	2	2	2	2	2	2	2	5	4.2	4	5	5	4	5	5	5	4	6	4
375	3	1	1	1	3	0	32	1	0	0	2	0	0	0	0	0	0	0	2	2	3	3	3	3	3	3	3	3	3	3	2	2	2	2	2	2	2	5	3.1	4	3	5	4	5	3	5	4	5	4
376	3	2	1	2	2	1	41	0	1	0	2	0	0	0	0	0	0	0	2	2	1	2	2	1	2	2	2	2	2	3	2	1	1	1	1	1	1	4	3.1	3	4	5	6	5	2	4	4	2	4
377	3	2	1	2	1	2	40	1	0	0	2	0	0	0	0	0	0	0	3.4	3	3	3	3	3	3	3	3	3	3	3	2	2	2	2	2	2	2	4	4.2	4	3	4	4	5	3	4	4	2	4
378	3	1	1	1	3	2	38	1	0	0	2	0	0	0	0	0	0	1	2	2	1	3	3	3	3	3	3	3	3	3	2	2	2	2	2	2	2	5	3.1	5	3	4	5	5	5	6	6	5	6
379	3	2	1	3	4	1	36	1	1	1	2	0	0	0	0	0	0	0	2	3	3	3	3	3	3	3	3	3	3	3	2	2	2	2	2	2	2	5	4.2	4	3	5	4	5	3	5	4	5	4
380	3	2	1	3	4	2	38	1	0	0	3	0	0	0	0	0	0	0	5	3	3	3	3	3	3	3	3	3	3	3	2	2	2	2	2	2	2	5	4.2	4	3	5	4	5	3	4	4	5	4
381	3	1	1	2	1	1	25	0	0	0	2	0	0	0	0	0	0	0	3.4	3	3	3	3	3	3	3	3	3	3	3	2	2	2	2	2	2	2	5	6	6	6	5	5	5	6	5	5	5	5
382	3	2	1	3	1	2	35	0	1	0	3	0	0	0	0	0	0	0	3.4	3	3	3	3	3	3	3	3	3	3	3	2	2	2	2	2	2	2	5	6	6	3	5	5	5	6	5	5	5	5
383	8	1	1	3	4	0	50	1	0	1	3	1	0	0	0	0	0	1	3.4	3	3	3	3	3	3	3	3	3	3	3	2	2	2	2	2	2	2	5	6	6	3	5	6	4	3	6	5	4	5
384	10	2	1	3	4	1	39	1	0	0	3	0	0	0	1	0	0	1	3.4	3	3	3	3	2	2	2	3	3	3	3	2	1	2	1	1	1	2	4	4.2	4	5	4	5	3	5	5	5	5	4
385	10	1	1	3	1	1	25	0	1	0	3	0	1	0	0	0	1	1	4.4	3	3	3	3	2	3	3	3	3	3	3	2	2	1	1	1	2	2	4	5.4	4	2	5	6	3	2	5	5	2	4
386	10	2	1	2	4	2	39	1	0	1	2	1	0	0	0	0	0	1	4.4	2	3	3	3	2	2	2	3	3	3	3	2	2	1	1	2	2	2	4	5.4	4	3	5	5	4	3	5	5	4	5
387	10	1	1	3	1	0	20	0	1	0	3	0	0	0	0	0	0	1	3.4	2	3	3	3	2	3	3	3	3	3	3	2	2	2	1	2	2	2	4	4.2	4	5	5	5	5	5	5	5	5	4
388	3	1	1	2	4	3	43	1	0	0	3	0	0	0	0	0	0	0	2	3	2	2	3	3	2	3	3	3	3	3	2	2	2	2	2	2	2	4	4.2	2	3	5	4	5	2	5	4	5	4
389	3	1	1	2	1	0	27	0	0	0	2	0	1	0	0	0	0	1	1	2	2	3	3	2	3	2	3	2	2	3	1	1	1	1	1	1	1	5	3.1	1	3	4	4	5	3	5	4	3	4
390	3	1	1	2	4	2	45	1	0	0	2	0	0	0	0	0	0	0	2	3	2	2	3	2	2	3	3	3	3	3	2	2	2	2	2	2	2	4	4.2	2	3	5	4	5	2	5	4	5	4
391	3	1	1	1	4	1	32	1	0	0	2	0	0	0	0	0	0	0	3.4	3	3	3	3	3	3	3	3	3	3	3	2	2	2	2	2	2	2	5	5.4	4	5	4	5	5	5	5	4	5	4
392	3	2	1	2	4	2	42	1	0	1	2	0	0	0	0	0	0	0	2	2	2	3	3	2	2	3	3	3	3	3	1	1	1	1	1	1	1	4	3.1	4	5	5	4	5	5	5	4	5	4
393	3	2	1	3	4	3	42	1	0	0	2	0	0	0	0	0	0	0	2	2	2	3	2	2	2	3	3	3	3	3	2	1	1	1	1	1	1	4	2.2	4	3	5	5	5	3	4	2	3	4
394	3	1	1	2	3	1	36	0	1	0	3	1	1	0	0	0	0	1	3.4	3	3	3	3	3	3	3	3	3	3	3	2	2	2	2	2	2	2	5	4.2	4	3	5	5	5	5	5	4	5	5
395	5	3	1	2	1	2	37	1	1	0	3	0	0	0	0	0	0	0	4.4	2	3	3	3	3	3	3	3	3	3	3	2	2	2	2	2	2	2	5	6	6	5	6	6	5	4	6	4	6	4
396	5	1	1	1	1	1	36	0	0	0	3	0	0	0	0	0	0	0	4.4	2	3	3	3	3	3	3	3	3	3	3	2	2	2	2	2	2	2	5	6	6	5	6	6	5	4	6	4	5	5
397	5	2	1	1	1	2	40	0	0	1	2	0	1	0	0	0	0	1	4.4	2	3	3	3	3	3	3	3	3	3	3	2	2	2	2	2	2	2	5	6	6	5	6	6	6	5	6	5	6	5
398	5	1	1	1	1	2	41	1	1	0	3	0	0	0	0	0	0	0	4.4	2	3	3	3	3	3	3	3	3	3	3	2	2	2	2	2	2	2	5	6	6	2	5	6	3	5	5	3	5	5
399	5	1	1	2	4	1	39	1	1	1	2	0	0	0	0	0	0	0	4.4	2	3	3	3	3	3	3	3	3	3	3	2	2	2	2	2	2	2	5	6	6	3	6	6	5	3	5	2	5	4
400	2	2	0	2	1	1	29	0	0	1	3	0	0	0	0	0	0	0	2	4	2	2	2	1	1	1	2	2	3	3	1	1	1	1	1	1	1	3	3.1	4	2	4	6	2	1	6	4	4	4
401	2	3	1	2	3	1	26	1	0	1	2	0	0	0	0	0	0	0	3.4	3	3	3	3	3	3	3	3	3	3	3	2	2	2	2	2	2	2	5	6	6	6	6	6	6	6	6	6	6	6
402	9	1	1	1	4	1	30	1	0	0	4	1	0	1	0	0	0	1	3.4	1	3	3	3	3	3	3	3	3	3	3	2	2	2	2	2	2	2	5	6	6	1	6	6	3	3	5	5	3	6
403	9	2	0	1	1	2	37	0	1	0	4	0	0	0	0	0	0	0	2	2	2	3	3	2	3	3	3	3	3	3	2	1	2	2	2	2	2	5	3.1	5	1	6	4	1	1	5	4	2	6
404	9	3	1	3	1	1	27	0	1	1	2	0	0	0	0	0	0	0	4.4	3	3	3	3	3	3	3	3	3	3	3	2	2	2	2	2	2	2	5	6	6	1	6	6	4	3	6	6	3	5
405	9	3	1	1	1	1	27	0	0	1	2	0	0	0	1	0	0	1	3.4	3	3	3	3	3	3	3	3	3	3	3	2	2	2	2	2	2	2	5	6	6	1	6	6	3	2	6	6	3	6
406	9	1	1	1	4	2	62	1	0	1	4	0	0	0	0	1	0	1	4.4	1	3	3	3	3	3	3	3	3	3	3	2	2	2	2	2	2	2	5	6	6	1	6	6	3	2	6	6	4	6
407	9	3	0	3	3	1	37	0	0	0	2	0	0	0	0	0	0	0	3.4	3	3	3	3	3	3	3	3	3	3	3	2	2	2	2	2	2	2	5	6	6	1	6	6	3	3	6	6	3	6
408	9	2	0	1	1	1	53	0	0	1	4	0	0	0	0	0	0	0	2	3	3	3	3	3	3	3	2	3	3	3	2	1	2	2	2	2	2	5	4.2	5	1	4	5	2	2	6	6	3	6
409	9	1	0	3	3	0	29	1	0	0	4	0	0	0	0	0	0	0	3.4	2	3	3	3	3	2	3	3	3	3	3	2	2	2	2	2	2	2	4	6	6	1	6	6	3	4	6	6	4	6
410	9	1	1	3	4	1	40	1	0	1	2	0	0	0	0	0	0	0	1	5	1	3	3	2	3	3	1	3	3	3	1	1	1	1	1	1	1	2	2.2	2	4	4	3	2	2	2	5	1	4
411	9	1	1	1	4	2	66	0	0	0	4	0	0	0	0	0	1	1	1	4	2	2	2	1	2	2	1	2	1	3	1	1	1	1	1	1	1	1	2.2	1	3	4	3	1	1	4	4	2	3
412	11	2	1	2	1	2	32	1	0	0	2	0	0	0	0	0	0	0	4.4	1	3	3	3	3	3	3	3	3	3	3	2	1	2	1	1	1	1	5	6	6	1	5	4	1	3	5	4	4	5
413	11	1	1	1	1	1	29	0	0	1	1	0	0	0	0	0	0	0	3.4	1	3	3	3	2	2	2	2	3	3	3	1	1	1	1	1	1	1	4	3.1	3	2	5	6	1	1	5	3	2	3
414	3	2	1	1	2	1	30	1	0	1	2	0	0	0	0	0	0	0	3.4	3	3	3	3	3	3	3	3	3	3	3	2	2	2	2	2	2	2	5	5.4	5	3	5	4	5	3	5	5	3	1
415	3	2	1	2	4	3	43	1	0	1	2	0	0	0	0	0	0	0	2	2	2	3	3	2	2	3	3	3	3	3	1	1	1	1	1	1	1	4	3.1	4	5	5	4	5	5	5	4	5	4
416	3	1	1	1	4	1	34	1	0	0	2	0	0	0	0	0	0	0	3.4	3	3	3	3	3	3	3	3	3	3	3	2	2	2	2	2	2	2	5	5.4	4	5	4	4	2	5	5	4	5	4
417	3	1	1	2	1	1	25	0	0	0	2	0	1	0	0	0	0	1	1	2	2	3	3	2	3	2	3	2	2	3	1	1	1	1	1	1	1	5	1	1	3	4	4	3	5	5	4	2	4
418	3	1	1	1	4	3	48	0	1	1	2	0	0	0	0	0	0	0	2	2	2	3	3	2	2	3	3	3	3	3	1	1	1	1	1	1	1	4	3.1	4	5	5	4	5	5	5	4	5	4
419	3	1	1	1	2	1	28	1	0	0	2	0	0	0	0	0	0	0	3.4	3	2	3	3	3	3	3	3	3	3	3	2	2	2	2	2	2	2	4	5.4	4	5	6	6	2	5	4	4	5	4
420	3	3	1	3	1	2	40	0	0	0	2	0	0	0	0	0	0	0	2	2	3	3	3	3	3	3	3	3	3	3	2	2	2	2	2	2	2	4	5.4	4	5	6	6	5	5	6	6	1	6
421	11	1	1	1	4	2	45	0	1	1	2	0	0	0	0	0	0	0	4.4	2	2	3	3	3	3	2	3	3	3	3	1	1	1	1	1	1	2	4	5.4	4	1	6	5	2	1	5	3	2	5
422	11	1	1	3	1	1	27	1	0	0	3	0	0	0	0	0	0	0	4.4	3	3	3	3	3	3	3	3	3	3	3	2	2	2	2	2	2	2	5	6	6	1	5	6	2	1	5	4	2	4
423	11	1	1	1	3	0	37	1	0	0	2	1	0	0	0	0	0	1	3.4	5	3	3	3	3	3	3	3	3	3	3	2	2	2	2	2	2	2	5	6	6	1	5	5	1	1	5	3	2	3
424	11	3	1	2	4	2	46	1	1	0	3	0	0	0	0	0	0	0	4.4	3	3	3	3	3	3	3	3	3	3	3	2	2	2	2	2	2	2	5	6	6	1	6	6	2	1	6	3	2	3
425	3	1	1	1	4	1	42	1	0	0	2	1	1	0	0	0	0	1	3.4	3	3	3	3	3	3	3	3	3	3	3	2	2	2	2	2	2	2	5	4.2	4	3	5	4	5	2	5	4	5	4
426	3	2	1	1	2	1	30	1	0	1	2	0	0	0	0	0	0	0	3.4	3	3	3	3	3	3	3	3	3	3	3	2	2	2	2	2	2	2	5	5.4	5	3	5	4	5	3	5	4	6	4
427	3	1	1	2	1	1	28	0	0	1	2	1	1	0	0	0	0	1	2	3	3	3	3	3	3	3	3	3	3	3	2	2	2	2	2	2	2	5	5.4	4	3	5	4	3	3	5	4	3	4
428	3	3	1	3	1	1	28	1	0	1	2	0	0	0	0	0	0	0	4.4	3	3	3	3	3	3	3	3	3	3	3	2	2	2	2	2	2	2	5	6	6	3	5	4	3	3	5	4	3	4
429	5	2	1	3	3	0	39	1	1	1	2	0	0	0	0	0	0	0	4.4	2	3	3	3	3	3	3	3	3	3	3	2	2	2	2	2	2	2	5	6	6	4	5	5	5	4	5	4	5	4
430	5	1	1	1	4	2	42	1	0	0	3	0	0	0	0	0	0	0	4.4	2	3	3	3	3	3	3	3	3	3	3	2	2	2	2	2	2	2	5	6	6	3	5	6	5	4	4	4	5	4
431	5	2	1	2	4	2	44	1	1	0	3	0	0	0	0	0	0	0	4.4	2	3	3	3	3	3	3	3	3	3	3	2	2	2	2	2	2	2	5	6	6	5	4	6	2	3	5	3	4	4
432	2	3	1	1	4	1	41	1	0	1	2	0	0	0	0	0	0	0	3.4	3	3	3	3	3	3	3	3	3	3	3	2	2	2	2	2	2	2	5	6	6	4	6	6	5	4	6	5	6	5
433	2	1	1	1	4	3	61	0	0	1	3	0	0	1	0	0	0	1	2	4	1	1	1	1	1	1	1	2	2	3	1	1	1	1	1	1	1	2	3.1	2	1	6	6	1	1	1	1	1	1
434	2	3	1	1	1	1	21	0	0	1	3	0	0	0	0	0	0	0	4.4	1	3	3	3	3	3	3	3	3	3	3	2	2	2	2	2	2	2	5	6	6	5	6	6	6	5	6	5	6	5
435	2	3	1	3	1	2	40	0	0	1	3	1	0	0	0	0	0	1	3.4	1	3	3	3	2	2	3	3	3	3	3	2	2	2	2	2	2	2	5	5.4	5	4	6	6	5	5	6	5	6	5
436	2	2	1	1	2	1	30	1	0	1	2	0	0	0	0	0	0	0	2	2	3	3	3	1	1	1	2	2	2	3	1	1	1	1	1	1	1	4	3.1	4	3	6	6	3	2	6	4	4	3
437	2	3	1	2	3	1	24	1	0	1	2	0	0	0	0	0	0	0	3.4	3	3	3	3	3	3	3	3	3	3	3	2	2	2	2	2	2	2	5	6	6	3	6	6	5	5	6	6	5	6
438	2	3	0	3	4	1	19	0	0	1	2	0	0	0	0	0	0	0	3.4	3	3	3	3	3	3	3	3	3	3	3	2	2	2	2	2	2	2	5	6	6	4	6	6	5	5	6	6	5	6
439	2	1	0	2	3	1	22	1	0	1	3	0	0	0	0	0	0	0	3.4	3	3	3	3	3	3	3	3	3	3	3	2	2	2	2	2	2	2	5	6	6	5	6	6	5	5	6	5	5	6
440	2	2	0	2	1	1	30	0	0	1	2	1	0	0	0	0	0	1	3.4	3	3	3	3	3	3	3	3	3	3	3	2	2	2	2	2	2	2	5	6	6	5	6	6	5	5	6	6	5	6
441	2	3	1	3	1	1	43	1	0	1	3	0	0	0	0	0	0	0	3.4	3	3	3	3	3	3	3	3	3	3	3	2	2	2	2	2	2	2	5	6	6	6	6	6	6	6	6	6	6	6
442	2	1	0	3	3	0	24	0	0	1	2	1	1	0	0	0	0	1	2	3	1	1	1	1	1	1	2	2	3	3	1	1	1	1	1	1	2	4	2.2	2	3	3	3	1	1	3	3	1	3
443	2	3	1	2	4	1	34	1	0	1	2	0	1	0	0	0	0	1	3.4	3	3	3	3	3	3	3	3	3	3	3	2	2	2	2	2	2	2	5	5.4	5	3	6	6	4	3	6	5	4	4
444	2	2	1	1	1	1	25	0	0	1	3	0	0	0	0	0	0	0	3.4	3	3	3	3	3	3	3	3	3	3	3	2	2	2	2	2	2	2	5	5.4	5	5	6	6	5	5	6	4	5	5
445	2	3	1	1	3	1	43	1	0	1	2	1	1	1	0	0	0	1	1	3	1	1	1	1	1	1	1	3	3	3	1	1	1	1	1	1	1	1	2.2	2	1	1	1	1	1	1	1	1	1
446	2	3	1	3	4	1	20	1	0	1	3	0	0	0	0	0	0	0	4.4	3	3	3	3	3	3	3	3	3	3	3	2	2	2	2	2	2	2	5	6	6	4	6	6	4	4	6	5	4	5
447	2	2	1	2	1	1	40	1	1	0	2	0	0	0	0	0	0	0	3.4	3	3	3	3	3	3	3	3	3	3	3	2	2	2	2	2	2	2	5	5.4	5	4	6	6	6	4	6	5	5	5
448	11	1	1	3	4	1	22	1	0	0	3	0	0	0	0	0	0	0	4.4	2	2	3	3	2	3	3	3	3	3	3	2	2	2	2	2	2	2	5	6	6	1	6	5	3	3	5	3	3	3
449	11	2	1	1	1	2	36	0	0	0	3	0	0	0	1	0	0	1	4.4	1	2	3	3	1	2	3	3	3	3	3	1	1	1	1	2	2	2	3	5.4	4	1	5	4	2	2	4	4	2	3
450	11	3	1	1	4	2	35	1	1	0	3	0	0	0	0	0	0	0	3.4	2	2	3	3	2	3	2	3	3	3	3	1	1	1	1	1	1	1	3	4.2	3	3	4	4	3	3	2	4	3	4
451	11	2	1	3	1	1	36	0	0	0	3	1	0	0	0	0	0	1	4.4	1	2	3	3	1	2	3	3	3	3	3	2	2	2	1	1	2	1	4	6	4	3	6	6	3	3	4	4	3	4
452	11	1	1	3	4	0	19	1	0	0	3	0	0	0	0	0	0	0	4.4	1	3	3	3	3	3	3	3	3	3	3	2	2	2	2	2	2	2	5	6	6	3	6	6	5	5	6	4	4	4
453	7	2	1	1	1	2	33	0	1	0	3	1	0	0	0	0	0	1	4.4	1	2	3	3	1	2	3	3	3	3	3	1	1	1	1	1	1	1	5	6	6	1	6	5	3	2	6	4	3	4
454	7	1	1	1	4	2	45	1	0	0	3	0	0	0	0	0	0	0	2	1	1	2	2	1	1	2	3	3	2	3	1	1	1	1	1	1	1	3	4.2	3	2	6	5	3	3	5	3	3	3
455	7	2	1	1	4	0	30	1	0	1	2	0	0	0	0	0	0	0	3.4	1	3	3	3	3	3	3	3	3	3	3	2	1	2	2	2	2	2	5	6	6	3	5	6	5	2	6	5	3	3
456	7	1	1	3	1	0	28	1	0	1	2	1	0	0	0	0	0	1	3.4	3	3	3	3	3	3	3	3	3	3	3	2	2	2	2	2	2	2	5	6	6	3	5	6	3	3	6	5	5	5
457	7	1	1	3	4	0	23	1	0	1	2	0	0	0	0	0	0	0	2	2	3	3	3	3	3	3	3	3	3	3	2	1	2	2	2	1	2	5	6	6	3	5	6	5	3	6	3	5	5
458	7	2	1	1	1	2	31	0	1	1	3	1	0	0	0	0	0	1	2	3	3	3	3	3	3	3	3	3	3	3	2	2	2	2	2	2	2	5	6	6	3	5	6	5	4	6	5	2	5
459	7	1	1	1	1	1	28	0	0	1	3	0	0	0	0	0	0	0	2	3	3	3	3	3	3	3	3	3	3	3	2	2	2	2	2	2	2	5	6	6	3	5	6	5	4	6	5	5	5
460	7	1	1	3	1	1	24	1	0	1	3	0	0	0	0	0	0	0	2	3	3	3	3	3	3	3	3	3	3	3	2	2	2	2	2	2	2	5	6	6	3	5	6	5	3	6	5	3	4
461	7	1	1	2	4	1	39	1	0	0	3	1	0	0	0	0	0	1	3.4	1	2	3	3	2	3	3	3	3	3	3	1	1	1	1	1	1	2	5	6	4	3	6	4	3	2	5	3	3	4
462	7	2	1	1	1	2	24	0	0	0	3	0	0	0	0	0	0	0	2	4	1	3	3	1	1	3	2	3	2	3	1	1	1	1	1	1	1	4	3.1	2	1	6	5	3	2	6	4	3	3
463	7	1	1	1	1	1	32	0	1	0	3	0	0	0	0	0	0	0	4.4	1	1	3	3	1	3	3	3	3	3	3	2	2	1	1	2	2	2	5	6	6	1	6	5	4	2	5	4	4	4
464	7	1	1	2	4	0	21	1	0	0	3	0	0	0	0	0	0	0	5	1	3	3	3	2	3	3	3	3	3	3	2	2	2	2	2	2	2	5	5.4	5	1	6	5	5	4	5	4	4	4
465	7	1	1	1	4	3	42	0	1	0	3	0	0	0	1	0	0	1	3.4	1	1	2	2	1	2	3	3	3	3	3	1	1	1	1	1	1	1	4	4.2	4	1	6	5	3	3	5	4	3	6
466	7	1	1	3	4	0	18	0	0	0	3	0	0	0	0	0	0	0	5	1	3	3	3	3	3	3	3	3	3	3	2	2	2	2	2	2	2	5	6	6	1	6	5	4	3	4	4	5	3
467	7	3	1	1	1	1	26	1	0	0	2	0	0	0	1	0	0	1	4.4	3	2	3	3	3	3	2	2	3	3	3	1	1	1	1	1	1	1	4	5.4	4	1	5	6	3	1	6	4	4	4
468	7	1	1	2	2	0	23	0	0	1	1	0	0	0	0	0	0	0	4.4	3	3	3	3	3	3	3	3	3	3	3	2	2	2	2	2	2	2	5	6	6	4	6	6	3	4	6	5	4	5
469	7	1	1	3	4	2	27	1	0	0	3	0	0	0	0	0	0	0	4.4	3	3	3	3	3	3	3	3	3	3	3	2	2	2	2	2	2	2	5	6	6	5	6	6	3	2	6	4	3	3
470	7	1	0	1	4	2	75	0	1	0	2	0	0	0	0	0	0	0	3.4	3	1	3	2	2	2	1	2	3	3	3	1	1	1	1	1	1	1	3	3.1	3	1	6	6	4	1	6	3	4	3
471	7	2	1	1	1	2	44	0	1	0	2	0	0	0	0	0	0	0	3.4	2	2	3	3	2	2	2	3	3	3	3	2	1	1	1	2	1	2	4	4.2	4	1	5	6	2	1	5	3	2	4
472	7	2	1	1	3	0	39	1	0	0	2	0	0	0	0	0	0	0	3.4	1	2	3	3	2	2	2	3	3	3	3	1	1	1	1	1	1	1	4	4.2	4	1	6	5	1	2	6	4	3	3
473	7	3	1	3	1	2	35	0	1	0	3	0	0	0	1	0	0	1	3.4	1	2	3	3	2	2	3	3	3	3	3	2	2	2	2	2	2	2	4	5.4	4	1	5	5	1	1	6	4	2	3
474	7	1	1	3	1	0	24	0	0	1	2	0	0	0	0	0	0	0	4.4	3	3	3	3	3	3	3	3	3	3	3	2	2	2	2	2	2	2	5	6	6	2	5	4	2	2	5	2	5	2
475	7	3	1	3	1	3	40	0	1	0	3	0	0	0	0	0	0	0	3.4	1	2	3	3	3	3	2	3	3	3	3	1	1	1	1	1	1	1	4	3.1	3	2	5	4	2	2	5	3	2	3
476	7	1	1	1	1	1	22	0	1	1	2	0	0	0	0	0	0	0	4.4	3	3	3	3	3	3	3	3	3	3	3	2	2	2	1	2	1	2	5	6	6	3	5	6	2	1	5	4	2	4
477	7	3	1	3	1	1	31	0	1	1	3	0	0	0	0	0	0	0	4.4	1	3	3	3	3	3	3	3	3	3	3	2	2	2	2	2	2	2	5	6	6	2	5	6	3	1	6	3	3	3
478	7	1	1	2	1	2	29	0	1	1	2	0	0	0	0	0	0	0	2	1	2	2	2	2	2	2	2	2	2	3	1	1	1	1	1	1	1	3	3.1	3	1	5	6	3	1	5	2	2	5
479	7	1	1	1	3	1	35	1	0	0	3	0	1	0	0	0	0	1	4.4	3	3	3	3	3	3	3	3	3	3	3	2	2	2	2	2	2	2	5	6	6	3	5	6	3	1	5	3	3	3
480	7	2	1	2	4	2	37	1	0	0	2	0	0	0	0	0	0	1	3.4	2	3	3	3	2	2	3	3	3	3	3	1	2	2	2	1	2	2	4	3.1	3	2	5	5	4	4	5	5	2	5
481	7	1	1	1	1	2	44	1	0	1	2	1	0	0	0	0	0	1	4.4	2	3	3	3	2	2	2	3	3	3	3	2	2	2	1	1	1	2	4	5.4	4	2	5	4	4	4	5	4	3	4
482	7	2	1	1	4	2	48	1	1	1	2	0	1	0	0	0	0	1	4.4	2	3	3	3	2	2	2	3	3	3	3	2	2	2	1	2	2	2	4	5.4	4	2	5	5	2	4	5	4	4	4
483	7	2	1	2	4	1	32	1	0	0	2	0	0	0	0	1	0	1	3.4	2	3	3	3	2	2	3	3	3	3	3	1	1	2	2	2	1	2	4	5.4	4	3	5	5	3	3	5	4	3	5
484	7	2	1	3	4	1	40	0	1	1	2	0	1	0	0	0	0	1	3.4	2	3	3	3	2	2	2	3	3	3	3	1	2	1	2	2	2	2	4	4.2	4	5	5	5	2	3	5	5	4	4
485	7	1	1	2	1	0	26	1	0	0	2	0	0	0	0	0	1	1	4.4	2	3	3	3	2	2	3	3	3	3	3	2	2	1	2	2	2	2	4	5.4	3	2	5	5	3	2	6	5	3	5
486	7	2	1	2	3	1	32	1	0	0	2	1	0	0	0	0	0	1	4.4	2	3	3	3	2	2	3	3	3	3	3	2	2	1	2	1	2	2	4	5.4	3	3	5	6	3	3	5	5	2	5
487	7	2	1	2	4	1	36	0	1	1	2	0	0	0	0	0	1	1	4.4	2	2	3	3	2	2	2	3	3	3	3	1	1	2	2	1	2	2	4	5.4	4	3	5	6	2	3	6	5	3	5
488	7	1	1	3	1	1	22	1	0	1	1	0	0	0	0	1	0	1	4.4	2	3	3	3	2	2	3	3	3	3	3	2	1	2	2	1	2	2	4	5.4	4	3	5	5	3	3	4	5	3	5
489	7	2	1	1	4	2	40	0	1	1	2	0	0	0	1	0	0	1	4.4	2	3	3	3	2	2	3	3	3	3	3	2	2	1	2	1	2	2	3	4.2	4	2	5	5	3	3	5	5	3	4
490	7	1	1	3	1	2	34	1	0	0	3	0	0	0	0	0	0	0	3.4	2	3	3	3	2	2	3	3	3	3	3	2	2	1	1	2	2	2	3	5.4	4	2	6	4	2	2	5	5	3	5
491	7	2	1	3	1	1	27	0	1	0	3	1	0	0	0	0	0	1	2	4	3	3	3	3	3	3	3	3	3	3	2	2	2	2	2	2	2	5	6	6	5	4	6	5	3	5	5	4	5
492	7	1	1	1	4	1	28	1	0	1	3	1	1	0	0	0	0	1	2	4	3	3	3	2	2	3	3	3	3	3	2	1	1	1	2	1	2	4	5.4	4	2	5	6	5	3	5	4	2	5
493	7	1	1	1	2	2	35	0	1	0	3	0	0	0	0	0	0	0	2	4	3	2	3	3	3	3	3	3	2	3	1	1	1	1	2	1	2	4	5.4	4	5	5	6	3	3	6	4	3	5
494	7	1	1	3	4	0	26	1	0	0	3	0	0	0	0	0	0	0	2	3	3	3	3	3	3	3	3	3	3	3	2	2	2	2	2	2	2	5	6	6	3	5	6	4	3	6	5	2	5
495	7	2	1	1	1	2	33	0	0	1	2	0	0	0	0	0	0	0	3.4	3	3	3	3	3	3	3	3	3	3	3	2	2	2	2	2	2	2	5	6	6	3	5	6	5	3	6	5	5	5
496	1	2	0	2	1	1	29	1	0	1	4	1	0	0	1	0	0	1	3.4	3	3	3	3	3	3	3	3	3	3	3	2	2	2	2	2	2	2	5	6	6	1	6	6	4	3	5	6	4	5
497	1	1	1	3	3	3	43	1	0	0	3	0	0	0	0	0	0	0	4.4	2	3	3	3	3	3	3	3	3	3	3	2	2	2	2	2	2	2	5	6	6	5	6	6	4	3	5	3	5	4
498	1	1	1	1	4	3	32	1	0	1	3	0	0	0	0	0	0	0	5	1	3	3	3	3	3	3	3	3	3	3	2	2	2	2	2	2	2	5	6	6	5	5	6	4	5	6	4	3	5
499	1	2	1	2	4	2	33	1	1	1	3	1	0	0	0	0	0	1	4.4	2	3	3	3	3	3	3	3	3	3	3	2	2	2	2	2	2	2	5	6	6	1	6	6	3	2	6	5	1	5
500	1	1	1	1	4	3	31	1	0	0	3	1	1	0	0	0	0	1	4.4	2	3	3	3	3	3	3	3	3	3	3	2	2	2	2	2	2	2	5	6	6	4	5	6	4	5	5	4	4	5
501	1	1	1	1	1	2	38	1	0	0	3	0	0	0	0	0	0	0	4.4	2	3	3	3	2	2	3	3	3	3	3	2	2	2	2	2	2	2	5	6	6	2	4	6	5	3	5	4	4	4
502	1	1	1	1	4	2	43	1	0	1	3	0	0	0	0	0	0	0	4.4	2	3	3	3	3	3	3	3	3	3	3	2	2	2	2	2	2	2	5	6	6	5	6	6	5	4	6	5	5	4
503	1	2	1	1	1	1	37	0	0	1	2	0	1	0	0	0	0	1	4.4	2	3	3	3	3	3	3	3	3	3	3	2	2	2	2	2	2	2	5	6	6	5	6	6	6	4	6	6	5	6
504	1	1	1	1	3	1	39	1	0	1	2	0	0	0	0	0	0	0	5	1	3	3	3	3	3	3	3	3	3	3	2	2	2	2	2	2	2	5	6	6	6	6	6	5	4	6	5	5	5
505	1	1	1	1	4	2	40	1	0	0	3	0	0	0	0	0	0	0	3.4	2	3	3	3	2	2	3	2	2	2	3	2	2	1	2	1	1	1	4	5.4	4	5	5	5	3	3	6	5	4	4
506	1	1	1	3	4	1	42	1	1	0	3	0	1	0	0	0	0	1	4.4	2	3	3	3	2	2	3	3	3	3	3	2	2	2	2	2	2	2	5	6	6	4	6	6	5	3	6	5	6	4
507	1	1	1	1	4	0	45	1	0	1	3	0	0	0	0	0	0	0	2	3	2	3	3	2	2	2	2	3	3	3	1	1	1	1	1	1	1	3	3.1	3	3	5	4	5	3	4	5	5	4
508	1	1	1	1	1	0	28	0	0	0	3	0	0	0	0	0	0	0	4.4	3	3	3	3	3	3	3	3	3	3	3	2	2	2	2	2	2	2	5	5.4	5	5	4	4	3	5	5	4	6	5
509	1	1	1	2	4	1	32	1	0	1	2	0	0	0	0	0	0	0	3.4	3	3	3	3	3	3	3	3	3	3	3	2	2	2	2	2	2	2	5	6	6	5	6	5	5	5	5	4	5	4
510	1	1	1	2	1	1	30	0	0	1	2	0	0	0	0	0	0	0	3.4	3	3	3	3	3	3	3	3	3	3	3	2	2	2	2	2	2	2	5	4.2	5	3	5	5	5	5	5	4	5	4
511	1	1	1	2	4	2	36	1	0	0	3	1	1	0	0	0	0	1	3.4	3	3	3	3	3	3	3	3	3	3	3	2	2	2	2	2	2	2	5	4.2	5	3	5	5	5	3	6	4	5	4
512	1	1	1	2	4	1	43	1	0	1	2	0	0	0	0	0	0	0	2	2	3	3	3	3	3	3	3	3	3	3	1	1	1	1	1	1	1	4	3.1	4	3	5	4	3	5	5	4	5	4
513	1	1	1	1	4	3	46	0	1	1	2	0	0	0	0	0	0	0	2	3	3	3	3	2	2	2	3	3	3	3	1	1	1	1	1	1	1	4	2.2	3	3	5	4	5	3	4	4	5	4
514	1	1	1	1	3	2	37	1	0	1	3	1	1	0	0	0	0	1	3.4	3	3	3	3	3	3	3	3	3	3	3	2	2	2	2	2	2	2	5	6	6	5	6	5	5	5	6	4	5	4
515	1	1	1	2	4	2	40	1	0	0	3	0	0	0	0	0	0	0	2	1	3	3	3	3	3	3	3	3	3	3	2	2	2	2	2	2	2	4	4.2	4	3	5	4	3	5	5	4	5	4
516	1	1	1	1	1	1	32	0	0	0	2	1	1	0	0	0	0	1	3.4	3	3	3	3	3	3	3	3	3	3	3	2	2	2	2	2	2	2	5	5.4	5	5	6	5	5	5	5	4	5	4
517	1	3	1	3	4	1	55	1	0	1	3	0	0	0	0	0	0	0	2	2	3	3	3	3	3	3	3	3	3	3	2	2	1	2	1	1	2	3	3.1	4	3	5	6	1	1	5	4	3	5
518	1	3	1	2	1	1	29	1	0	1	3	1	0	0	0	0	0	1	3.4	3	3	3	3	3	3	3	3	3	3	3	2	2	2	2	2	2	2	5	6	6	6	6	6	6	6	6	5	6	5
519	1	2	1	1	4	2	31	1	0	1	3	0	0	0	0	0	0	0	3.4	3	3	3	3	3	3	3	3	3	3	3	2	2	2	2	2	2	2	5	6	6	5	6	6	6	5	6	5	6	5
520	1	3	1	2	1	2	35	1	0	1	3	1	0	0	0	0	0	1	3.4	1	3	3	3	3	3	3	3	3	3	3	2	2	2	2	2	2	2	5	6	6	4	6	6	5	5	6	5	6	5
521	1	2	1	3	3	0	24	0	1	1	3	0	0	0	0	0	0	0	3.4	3	3	3	3	3	3	3	3	3	3	3	2	2	2	2	2	2	2	5	6	6	5	6	6	5	5	6	5	5	5
522	1	2	1	1	1	1	25	1	1	0	3	1	0	0	0	1	0	1	4.4	4	3	3	2	2	3	3	2	3	3	3	2	2	2	2	2	2	2	5	6	6	5	4	5	3	6	6	3	3	4
523	1	3	1	3	1	0	27	1	0	1	3	0	0	0	0	0	0	0	3.4	1	3	3	3	3	3	3	3	3	3	3	2	2	2	2	2	2	2	5	6	6	6	6	6	6	5	6	6	6	6
524	1	2	1	2	3	3	44	1	0	1	2	0	0	0	0	0	0	0	4.4	1	3	3	3	3	3	3	3	3	3	3	2	2	2	1	2	2	2	5	6	6	5	2	4	3	5	6	2	5	6
525	1	1	1	2	4	1	32	1	0	1	2	0	0	0	0	0	0	0	3.4	3	3	3	3	3	3	3	3	3	3	3	2	2	2	2	2	2	2	5	6	6	5	6	5	5	5	5	4	5	4
526	1	3	1	3	1	3	46	0	1	1	1	0	0	0	0	0	0	0	3.4	3	3	3	3	3	3	3	3	3	3	3	2	2	2	2	2	2	2	5	6	6	4	5	2	3	2	2	4	3	6
527	1	1	1	1	1	0	27	0	0	0	3	0	0	0	0	0	0	0	4.4	3	3	3	3	3	3	3	3	3	3	3	2	2	2	2	2	2	2	5	5.4	5	5	4	4	3	5	5	4	6	1
528	1	1	1	3	3	1	30	0	1	0	3	1	0	0	0	0	0	1	2	3	2	2	3	3	3	3	3	3	3	3	1	1	1	1	1	1	1	4	2.2	1	2	1	4	5	4	2	1	1	2
529	1	1	1	2	1	1	30	0	0	0	2	0	0	0	0	0	0	0	3.4	3	3	3	3	3	3	3	3	3	3	3	2	2	2	2	2	2	2	5	4.2	5	3	5	5	5	5	5	4	5	4
530	1	2	1	3	1	1	33	1	1	0	3	1	0	0	1	1	0	1	4.4	4	3	3	2	2	3	3	2	3	3	3	2	2	2	2	2	2	2	5	6	6	5	4	5	3	6	2	3	4	4
531	1	1	0	1	4	1	48	0	0	0	4	0	1	0	1	0	0	1	1	5	1	1	1	1	2	1	1	2	1	3	1	1	1	1	1	1	1	2	2.2	1	2	6	6	5	3	6	5	3	4
532	1	2	1	3	1	2	33	1	0	0	2	1	1	0	0	0	0	1	3.4	1	3	3	3	3	3	3	3	3	3	3	2	2	2	2	2	2	2	5	6	6	1	6	6	3	2	5	6	3	3
533	1	1	1	3	4	2	44	1	0	0	2	0	0	0	0	0	0	0	1	4	2	3	3	2	3	3	1	3	2	3	1	2	1	1	1	1	1	3	2.2	3	1	4	4	2	1	6	2	1	3
534	1	1	1	2	4	3	39	1	0	0	4	0	0	0	1	0	0	1	4.4	3	3	3	3	3	3	3	3	3	3	3	2	2	2	2	2	2	2	5	6	6	1	6	6	4	3	6	6	4	2
535	1	2	1	3	3	3	58	1	0	0	4	0	0	0	1	0	0	1	3.4	1	3	3	3	3	3	3	3	3	3	3	2	2	2	2	2	2	2	5	6	6	1	6	6	1	3	6	6	4	5
536	1	1	1	3	1	0	38	1	0	1	4	0	0	0	0	0	0	0	3.4	3	3	3	3	3	3	3	3	3	3	3	2	2	2	2	2	2	2	5	6	6	1	6	6	3	3	5	5	5	5
537	1	1	0	1	1	1	36	0	0	0	4	0	0	0	1	0	0	1	3.4	3	3	3	3	3	3	3	3	3	3	3	2	2	2	2	2	2	2	5	5.4	4	1	6	6	4	4	5	6	4	5
538	1	3	1	3	4	0	41	1	1	0	4	1	0	0	0	0	0	1	2	3	2	3	3	2	3	2	2	3	3	3	1	1	2	2	1	1	2	4	3.1	3	2	6	4	2	3	4	5	2	5
539	1	1	1	3	3	2	43	1	1	0	4	0	0	0	0	0	0	0	3.4	2	3	3	3	3	3	3	3	3	3	3	2	2	2	2	2	2	2	5	6	6	1	6	6	3	3	6	6	2	6
540	1	1	1	1	4	0	48	1	0	1	3	0	0	0	0	0	0	0	2	3	2	3	3	2	2	3	2	3	3	3	1	1	1	1	1	1	1	3	3.1	3	3	5	4	5	3	4	6	5	4
541	1	3	1	1	1	3	40	1	0	1	3	0	0	0	0	0	0	0	3.4	3	3	3	3	3	3	3	3	3	3	3	2	2	2	2	2	2	2	5	6	6	4	6	6	6	6	6	6	6	6
542	1	1	1	2	4	2	30	1	0	0	3	1	1	0	0	0	0	1	3.4	3	3	3	3	3	3	3	3	3	3	3	2	2	2	2	2	2	2	5	4.2	5	3	5	5	5	3	6	4	5	4
543	1	2	1	1	4	3	66	0	0	1	3	0	0	0	0	0	0	0	2	3	3	3	3	3	3	3	3	3	3	3	2	2	2	2	2	2	2	5	4.2	5	3	6	6	5	6	6	4	5	6
544	1	3	1	1	1	0	24	1	0	1	3	0	0	0	0	0	0	0	3.4	3	3	3	3	3	3	3	3	3	3	3	2	2	2	2	2	2	2	5	6	6	5	6	6	6	6	6	5	6	5
545	1	1	1	2	4	0	18	0	0	1	3	1	0	0	0	0	0	1	5	1	3	3	3	3	3	3	3	3	3	3	2	2	2	2	2	2	2	5	6	6	6	6	6	6	6	6	6	6	6
546	7	2	1	3	4	0	25	1	0	1	2	0	0	0	0	0	0	0	2	2	3	3	3	3	3	3	3	3	3	3	2	2	2	2	2	2	2	5	6	6	3	5	6	3	4	6	5	3	5
547	7	1	1	1	1	3	41	0	0	1	1	0	0	0	0	0	0	0	2	2	3	3	3	3	3	3	3	3	3	3	2	2	2	2	2	2	2	5	6	6	3	5	6	3	3	6	5	5	5
548	7	1	1	1	1	3	38	0	1	1	2	0	0	0	0	0	0	0	2	4	3	3	3	3	3	3	3	3	3	3	2	2	2	2	2	2	2	5	6	6	5	5	6	3	3	6	4	4	5
549	7	2	1	3	1	1	30	1	0	0	2	0	0	0	1	0	0	1	3.4	2	3	3	3	3	3	2	3	3	3	3	2	2	2	1	1	2	2	4	5.4	3	2	5	5	4	4	5	5	4	5
550	7	1	0	2	1	0	22	0	0	1	3	0	0	0	0	0	1	1	4.4	2	3	3	3	2	3	3	3	3	3	3	2	2	1	1	2	2	2	4	5.4	4	3	5	5	4	3	5	5	4	4
[truncated: 58 more columns]
